# Supplementary material for: An integrative genomics approach for identifying novel functional consequences of PBRM1 truncated mutations in clear cell renal cell carcinoma (ccRCC)
Source: BMC Genomics. 2016 Aug 22;17(Suppl 7):515. doi: 10.1186/s12864-016-2906-9 (PMC5001239; doi:10.1186/s12864-016-2906-9)
Supplement: Additional file 1: — Related sample IDs, differential methylated gene IDs, differential expressed gene IDs and altered miRNAs and their target gene IDs. (XLS 493 kb) [file 12864_2016_2906_MOESM1_ESM.xls]

## Sheet: General.Informations
General information of the sheets in this file
Sheet name	Data content
S1a.548.ccRCC_samples	548 ccRCC sample IDs
S1b.177.PBRM1_mutated	177 PBRM1 mutated sample IDs
S1c.371.PBRM1_non_mutated	371 PBRM1 non-mutated sample IDs
S1d.31.PBRM1_mutated_samples	31 PBRM1 mutated sample IDs
S1e.109.pan_negative	109 “pan-negative” sample ID
S1f.11.PBRM1_mutated_samples	11 PBRM1 mutated sample IDs that untlized in this study
S1g.33.Pan_negative	33 "pan_negative" ccRCC sample IDs
S2a.hyper_gene.ID	1224 hyper-methylated gene IDs
S2a.hypo_gene.ID	74 hypo-methylated gene IDs
S3a.up_regulated_gene_ID	128 up_regulated gene IDs
S3b.down_regulated_gene_ID	485 down_regulated gene IDs
S3c.hyper_down_gene_ID	33 hyper-regulated and down-regulated gene IDs
S4a.up_regulated.miRNAs	87 up-regulated miRNA IDs
S4b.down_regulated.miRNAs	98 down-regulated miRNA IDs
S4c.upmiRNA.targets	3093 targets of up-regulated miRNAs
S4d.downmiRNA.targets	3945 targets of down-regulated miRNAs
S4e.9.hyper_down.miRNA.targets	9 miRNA.target genes that was hyper-methylated and down-regulated

## Sheet: S1a.548.ccRCC_samples
TCGA-CW-5580-01A-01D-1669-08
TCGA-A3-3374-01A-01W-0886-08
TCGA-A3-3382-01A-01D-0966-08
TCGA-A3-3382-01A-01W-0886-08
TCGA-CJ-4920-01A-01D-1429-08
TCGA-CJ-4902-01A-01D-1429-08
TCGA-B0-5099-01A-01D-1421-08
TCGA-BP-5009-01A-01D-1462-08
TCGA-B0-5083-01A-02D-1421-08
TCGA-A3-3319-01A-01W-0886-08
TCGA-BP-4985-01A-01D-1462-08
TCGA-A3-3313-01A-01W-0886-08
TCGA-A3-3322-01A-01W-0886-08
TCGA-A3-3378-01A-01W-0886-08
TCGA-A3-3380-01A-01W-0886-08
TCGA-B0-4823-01A-02D-1421-08
TCGA-B0-5096-01A-01D-1421-08
TCGA-CJ-4882-01A-02D-1429-08
TCGA-AK-3465-01A-01W-0886-08
TCGA-CJ-5686-01A-11D-1669-08
TCGA-A3-3326-01A-01D-0966-08
TCGA-B0-4827-01A-02D-1421-08
TCGA-A3-3346-01A-01W-0886-08
TCGA-A3-3365-01A-01W-0886-08
TCGA-A3-3383-01A-01W-0886-08
TCGA-AS-3778-01A-01W-0886-08
TCGA-AK-3444-01A-01W-0886-08
TCGA-B8-4622-01A-02D-1553-08
TCGA-B0-5698-01A-11D-1669-08
TCGA-B0-5092-01A-01D-1421-08
TCGA-A3-3331-01A-01W-0886-08
TCGA-BP-5181-01A-01D-1429-08
TCGA-BP-5185-01A-01D-1429-08
TCGA-B0-5100-01A-01D-1421-08
TCGA-A3-3313-01A-01D-0966-08
TCGA-BP-4971-01A-01D-1462-08
TCGA-B0-5085-01A-01D-1462-08
TCGA-BP-5000-01A-01D-1462-08
TCGA-CZ-4859-01A-02D-1429-08
TCGA-B0-5075-01A-01D-1462-08
TCGA-EU-5907-01A-11D-1669-08
TCGA-CZ-5987-01A-11D-1669-08
TCGA-BP-5189-01A-02D-1429-08
TCGA-A3-3320-01A-01D-0966-08
TCGA-BP-4992-01A-01D-1462-08
TCGA-BP-5008-01A-01D-1462-08
TCGA-BP-4994-01A-01D-1462-08
TCGA-A3-3308-01A-01W-0886-08
TCGA-A3-3320-01A-01W-0886-08
TCGA-A3-3363-01A-01W-0886-08
TCGA-AK-3440-01A-01W-0886-08
TCGA-AK-3443-01A-01W-0886-08
TCGA-AS-3777-01A-01W-0886-08
TCGA-B0-5088-01A-01D-1462-08
TCGA-B0-5120-01A-01D-1421-08
TCGA-BP-5200-01A-01D-1429-08
TCGA-AK-3447-01A-01W-0886-08
TCGA-B2-4099-01A-02D-1458-08
TCGA-B0-5104-01A-01D-1421-08
TCGA-CW-6097-01A-11D-1669-08
TCGA-B0-5711-01A-11D-1669-08
TCGA-AK-3427-01A-01W-0886-08
TCGA-CJ-6031-01A-11D-1669-08
TCGA-B2-4101-01A-02D-1458-08
TCGA-BP-4981-01A-01D-1462-08
TCGA-BP-4983-01A-01D-1462-08
TCGA-CJ-4907-01A-01D-1429-08
TCGA-A3-3316-01A-01D-0966-08
TCGA-A3-3316-01A-01W-0886-08
TCGA-BP-5010-01A-02D-1421-08
TCGA-BP-5004-01A-01D-1462-08
TCGA-BP-5190-01A-01D-1429-08
TCGA-BP-5194-01A-02D-1429-08
TCGA-BP-4968-01A-01D-1462-08
TCGA-B0-5109-01A-02D-1421-08
TCGA-CJ-4908-01A-01D-1429-08
TCGA-B0-5116-01A-02D-1421-08
TCGA-B0-5121-01A-02D-1421-08
TCGA-CJ-6030-01A-11D-1669-08
TCGA-A3-3372-01A-01W-0886-08
TCGA-AK-3453-01A-01W-0886-08
TCGA-B0-5094-01A-01D-1421-08
TCGA-BP-4960-01A-01D-1462-08
TCGA-CJ-4913-01A-01D-1429-08
TCGA-CJ-6032-01A-11D-1669-08
TCGA-BP-4995-01A-01D-1462-08
TCGA-B4-5835-01A-11D-1669-08
TCGA-BP-5177-01A-01D-1429-08
TCGA-CJ-4923-01A-01D-1429-08
TCGA-AK-3453-01A-01D-0966-08
TCGA-CZ-5989-01A-11D-1669-08
TCGA-B8-5164-01A-01D-1421-08
TCGA-B8-4153-01B-11D-1669-08
TCGA-BP-5184-01A-01D-1429-08
TCGA-B8-5162-01A-01D-1421-08
TCGA-BP-5186-01A-01D-1429-08
TCGA-CZ-4856-01A-02D-1429-08
TCGA-BP-5176-01A-01D-1429-08
TCGA-BP-5168-01A-01D-1421-08
TCGA-BP-5170-01A-01D-1429-08
TCGA-AK-3440-01A-01D-0966-08
TCGA-CJ-4901-01A-01D-1429-08
TCGA-CZ-5988-01A-11D-1669-08
TCGA-BP-5169-01A-01D-1429-08
TCGA-BP-4801-01A-02D-1421-08
TCGA-CJ-4916-01A-01D-1429-08
TCGA-B0-5098-01A-01D-1421-08
TCGA-BP-5195-01A-02D-1429-08
TCGA-A3-3346-01A-01D-0966-08
TCGA-B0-5117-01A-01D-1421-08
TCGA-CJ-6033-01A-11D-1669-08
TCGA-A3-3367-01A-02D-1421-08
TCGA-CJ-4869-01A-02D-1429-08
TCGA-B0-5110-01A-01D-1421-08
TCGA-EU-5906-01A-11D-1669-08
TCGA-A3-3380-01A-01D-0966-08
TCGA-BP-4967-01A-01D-1462-08
TCGA-CJ-4905-01A-02D-1429-08
TCGA-CJ-4900-01A-01D-1462-08
TCGA-BP-4782-01A-02D-1421-08
TCGA-B0-5077-01A-01D-1462-08
TCGA-BP-4986-01A-01D-1462-08
TCGA-CJ-6027-01A-11D-1669-08
TCGA-A3-3319-01A-01D-0966-08
TCGA-BP-5201-01A-01D-1429-08
TCGA-CW-6090-01A-11D-1669-08
TCGA-B8-4146-01B-11D-1669-08
TCGA-CJ-4903-01A-01D-1429-08
TCGA-BP-5183-01A-01D-1429-08
TCGA-BP-4998-01A-01D-1462-08
TCGA-BP-4976-01A-01D-1462-08
TCGA-B0-4842-01A-02D-1421-08
TCGA-B0-5119-01A-02D-1421-08
TCGA-A3-3383-01A-01D-0966-08
TCGA-B8-5165-01A-01D-1421-08
TCGA-BP-5175-01A-01D-1429-08
TCGA-A3-3317-01A-01D-0966-08
TCGA-A3-3370-01A-02D-1421-08
TCGA-A3-3378-01A-01D-0966-08
TCGA-AS-3778-01A-01D-0966-08
TCGA-B8-4619-01A-02D-1553-08
TCGA-BP-5202-01A-02D-1429-08
TCGA-B0-5107-01A-01D-1421-08
TCGA-A3-3308-01A-01D-0966-08
TCGA-BP-5182-01A-01D-1429-08
TCGA-BP-5191-01A-01D-1429-08
TCGA-BP-4760-01A-02D-1421-08
TCGA-BP-5006-01A-01D-1462-08
TCGA-BP-4987-01A-01D-1462-08
TCGA-A3-3376-01A-02D-1421-08
TCGA-BP-5192-01A-01D-1429-08
TCGA-A3-3311-01A-01D-0966-08
TCGA-BP-5174-01A-01D-1429-08
TCGA-BP-4991-01A-01D-1462-08
TCGA-AS-3777-01A-01D-0966-08
TCGA-CJ-4918-01A-01D-1429-08
TCGA-A3-3322-01A-01D-0966-08
TCGA-B0-5713-01A-11D-1669-08
TCGA-CJ-4899-01A-01D-1462-08
TCGA-B0-5102-01A-01D-1421-08
TCGA-CJ-4912-01A-01D-1429-08
TCGA-A3-3374-01A-01D-0966-08
TCGA-B2-4098-01A-01D-1458-08
TCGA-BP-4972-01A-01D-1462-08
TCGA-BP-4973-01A-01D-1462-08
TCGA-AK-3443-01A-01D-0966-08
TCGA-A3-3385-01A-02D-1421-08
TCGA-BP-5007-01A-01D-1462-08
TCGA-B8-5163-01A-01D-1421-08
TCGA-CJ-4904-01A-02D-1429-08
TCGA-B4-5832-01A-11D-1669-08
TCGA-B0-5106-01A-01D-1421-08
TCGA-BP-4988-01A-01D-1462-08
TCGA-AK-3427-01A-01D-0966-08
TCGA-AK-3444-01A-01D-0966-08
TCGA-BP-5196-01A-01D-1429-08
TCGA-B8-5158-01A-01D-1421-08
TCGA-CJ-6028-01A-11D-1669-08
TCGA-B0-5095-01A-01D-1421-08
TCGA-A3-3323-01A-01D-0966-08
TCGA-A3-3357-01A-02D-1421-08
TCGA-BP-4982-01A-01D-1462-08
TCGA-BP-4962-01A-01D-1462-08
TCGA-BP-4965-01A-01D-1462-08
TCGA-BP-4961-01A-01D-1462-08
TCGA-B0-5710-01A-11D-1669-08
TCGA-B4-5836-01A-11D-1669-08
TCGA-B0-5812-01A-11D-1669-08
TCGA-BP-5178-01A-01D-1429-08
TCGA-BP-5198-01A-01D-1429-08
TCGA-BP-5187-01A-01D-1429-08
TCGA-BP-4993-01A-02D-1421-08
TCGA-BP-4970-01A-01D-1462-08
TCGA-CW-6087-01A-11D-1669-08
TCGA-A3-3373-01A-02D-1421-08
TCGA-CZ-5985-01A-11D-1669-08
TCGA-EU-5905-01A-11D-1669-08
TCGA-CW-6093-01A-11D-1669-08
TCGA-B0-5115-01A-01D-1421-08
TCGA-B4-5843-01A-11D-1669-08
TCGA-BP-4975-01A-01D-1462-08
TCGA-BP-5199-01A-01D-1429-08
TCGA-A3-3365-01A-01D-0966-08
TCGA-B0-5712-01A-11D-1669-08
TCGA-CZ-5986-01A-11D-1669-08
TCGA-B2-3923-01A-01D-1458-08
TCGA-B8-5552-01B-11D-1669-08
TCGA-CZ-4853-01A-01D-1429-08
TCGA-A3-3363-01A-01D-0966-08
TCGA-B8-4620-01A-01D-1553-08
TCGA-B2-3924-01A-01D-1458-08
TCGA-CZ-5984-01A-11D-1669-08
TCGA-B0-4945-01A-01D-1421-08
TCGA-BP-5180-01A-01D-1429-08
TCGA-BP-4795-01A-02D-1421-08
TCGA-B0-5097-01A-01D-1421-08
TCGA-BP-4974-01A-01D-1462-08
TCGA-BP-4964-01A-01D-1462-08
TCGA-BP-4177-01A-02D-1421-08
TCGA-B4-5838-01A-11D-1669-08
TCGA-B4-5844-01A-11D-1669-08
TCGA-B0-5084-01A-01D-1462-08
TCGA-AK-3465-01A-01D-0966-08
TCGA-EU-5904-01A-11D-1669-08
TCGA-BP-4963-01A-01D-1462-08
TCGA-AK-3455-01A-01D-0966-08
TCGA-B4-5834-01A-11D-1669-08
TCGA-B8-5545-01A-01D-1669-08
TCGA-B0-5113-01A-01D-1421-08
TCGA-BP-5173-01A-01D-1429-08
TCGA-B0-5108-01A-01D-1421-08
TCGA-CZ-5982-01A-11D-1669-08
TCGA-B8-5159-01A-01D-1421-08
TCGA-BP-5001-01A-01D-1462-08
TCGA-B0-5081-01A-01D-1462-08
TCGA-A3-3358-01A-01D-1534-10
TCGA-CJ-4875-01A-01D-1373-10
TCGA-BP-4160-01A-02D-1366-10
TCGA-B0-5699-01A-11D-1534-10
TCGA-BP-4777-01A-01D-1366-10
TCGA-B0-5691-01A-11D-1534-10
TCGA-CJ-4639-01A-02D-1386-10
TCGA-CW-5589-01A-01D-1534-10
TCGA-B2-5633-01A-01D-1534-10
TCGA-B0-5692-01A-11D-1534-10
TCGA-CZ-4865-01A-02D-1501-10
TCGA-B0-4815-01A-01D-1501-10
TCGA-B0-4852-01A-01D-1501-10
TCGA-B0-4694-01A-01D-1361-10
TCGA-B0-5695-01A-11D-1534-10
TCGA-AK-3456-01A-02D-1386-10
TCGA-B8-5549-01A-01D-1534-10
TCGA-B8-5550-01A-01D-1534-10
TCGA-B0-4824-01A-01D-1361-10
TCGA-CJ-4638-01A-02D-1386-10
TCGA-CJ-5683-01A-11D-1534-10
TCGA-CZ-5460-01A-01D-1501-10
TCGA-CJ-4873-01A-01D-1373-10
TCGA-BP-4803-01A-01D-1373-10
TCGA-CJ-4871-01A-01D-1373-10
TCGA-A3-3372-01A-01D-0966-08
TCGA-B0-4822-01A-01D-1361-10
TCGA-CJ-4885-01A-01D-1373-10
TCGA-CZ-5468-01A-01D-1501-10
TCGA-CW-5585-01A-01D-1534-10
TCGA-B0-4718-01A-01D-1361-10
TCGA-CZ-5465-01A-01D-1806-10
TCGA-CZ-5462-01A-01D-1501-10
TCGA-B0-4710-01A-01D-1501-10
TCGA-A3-3387-01A-01D-1534-10
TCGA-B0-4839-01A-01D-1373-10
TCGA-CJ-4878-01A-01D-1373-10
TCGA-B0-4847-01A-01D-1361-10
TCGA-CZ-4866-01A-01D-1501-10
TCGA-B0-4713-01A-01D-1361-10
TCGA-CJ-4874-01A-01D-1373-10
TCGA-CZ-4862-01A-01D-1373-10
TCGA-CZ-5461-01A-01D-1501-10
TCGA-B0-4837-01A-01D-1373-10
TCGA-BP-4759-01A-01D-1366-10
TCGA-CJ-4635-01A-02D-1373-10
TCGA-B8-4621-01A-01D-1501-10
TCGA-CZ-5466-01A-01D-1501-10
TCGA-AK-3431-01A-02D-1361-10
TCGA-BP-4774-01A-01D-1366-10
TCGA-CJ-4634-01A-02D-1386-10
TCGA-AK-3434-01A-02D-1361-10
TCGA-B0-4828-01A-01D-1361-10
TCGA-B0-4690-01A-01D-1361-10
TCGA-B0-4811-01A-01D-1501-10
TCGA-CJ-4897-01A-03D-1429-08
TCGA-B0-4818-01A-01D-1501-10
TCGA-BP-4352-01A-01D-1366-10
TCGA-B0-5706-01A-11D-1534-10
TCGA-BP-4166-01A-02D-1366-10
TCGA-CW-5591-01A-01D-1534-10
TCGA-CZ-5451-01A-01D-1501-10
TCGA-A3-3347-01A-02D-1386-10
TCGA-CZ-5469-01A-01D-1501-10
TCGA-AK-3461-01A-02D-1361-10
TCGA-B0-4707-01A-01D-1361-10
TCGA-BP-4159-01A-02D-1366-10
TCGA-B8-4622-01A-02D-1361-10
TCGA-B0-4846-01A-01D-1361-10
TCGA-B0-5696-01A-11D-1534-10
TCGA-BP-4798-01A-01D-1373-10
TCGA-AK-3451-01A-02D-1251-10
TCGA-CZ-4861-01A-01D-1373-10
TCGA-BP-4989-01A-01D-1462-08
TCGA-B8-5551-01A-01D-1534-10
TCGA-CJ-4870-01A-01D-1373-10
TCGA-B0-5399-01A-01D-1501-10
TCGA-B0-5697-01A-11D-1534-10
TCGA-CJ-5676-01A-11D-1534-10
TCGA-CJ-5680-01A-11D-1534-10
TCGA-BP-4165-01A-02D-1366-10
TCGA-DV-5565-01A-01D-1534-10
TCGA-CZ-5459-01A-01D-1501-10
TCGA-B0-4814-01A-01D-1361-10
TCGA-B0-5080-01A-01D-1501-10
TCGA-B2-5641-01A-01D-1534-10
TCGA-CJ-4889-01A-01D-1373-10
TCGA-CJ-4884-01A-01D-1373-10
TCGA-B0-4845-01A-01D-1361-10
TCGA-CJ-5678-01A-11D-1534-10
TCGA-CJ-5684-01A-11D-1534-10
TCGA-CZ-4858-01A-01D-1373-10
TCGA-BP-4758-01A-01D-1366-10
TCGA-CJ-4881-01A-01D-1373-10
TCGA-CJ-4641-01A-02D-1386-10
TCGA-CJ-5682-01A-11D-1534-10
TCGA-A3-3349-01A-01D-1251-10
TCGA-AK-3450-01A-02D-1361-10
TCGA-AK-3460-01A-02D-1361-10
TCGA-AK-3428-01A-02D-1361-10
TCGA-B0-4697-01A-01D-1361-10
TCGA-B0-5709-01A-11D-1534-10
TCGA-CZ-4854-01A-01D-1373-10
TCGA-BP-4174-01A-02D-1366-10
TCGA-BP-4761-01A-01D-1366-10
TCGA-BP-4176-01A-02D-1366-10
TCGA-BP-4775-01A-01D-1366-10
TCGA-CJ-5671-01A-11D-1534-10
TCGA-CJ-5672-01A-11D-1534-10
TCGA-B0-4816-01A-01D-1501-10
TCGA-B0-4810-01A-01D-1501-10
TCGA-B0-4833-01A-01D-1373-10
TCGA-B0-5702-01A-11D-1534-10
TCGA-DV-5566-01A-01D-1534-10
TCGA-BP-4170-01A-02D-1366-10
TCGA-BP-4756-01A-01D-1366-10
TCGA-B2-5635-01A-01D-1534-10
TCGA-CJ-4894-01A-01D-1373-10
TCGA-CZ-5453-01A-01D-1501-10
TCGA-CZ-5456-01A-01D-1501-10
TCGA-B8-4143-01A-01D-1806-10
TCGA-B2-4099-01A-02D-1251-10
TCGA-BP-4337-01A-01D-1366-10
TCGA-BP-4787-01A-01D-1373-10
TCGA-DV-5576-01A-01D-1534-10
TCGA-AK-3425-01A-02D-1361-10
TCGA-B0-4703-01A-01D-1361-10
TCGA-CW-5581-01A-02D-1534-10
TCGA-AK-3454-01A-02D-1361-10
TCGA-CJ-4892-01A-01D-1373-10
TCGA-BP-4762-01A-02D-1366-10
TCGA-B0-5693-01A-11D-1534-10
TCGA-CJ-4643-01A-02D-1386-10
TCGA-BP-4999-01A-01D-1462-08
TCGA-B0-4817-01A-01D-1361-10
TCGA-B0-4706-01A-01D-1501-10
TCGA-CZ-5467-01A-01D-1501-10
TCGA-A3-3362-01A-02D-1386-10
TCGA-B8-4151-01A-01D-1806-10
TCGA-BP-4797-01A-01D-1373-10
TCGA-BP-4330-01A-01D-1366-10
TCGA-CZ-4857-01A-01D-1373-10
TCGA-B0-4693-01A-01D-1361-10
TCGA-B8-4154-01A-01D-1251-10
TCGA-CZ-5457-01A-01D-1501-10
TCGA-B0-4841-01A-01D-1361-10
TCGA-CJ-4888-01A-01D-1373-10
TCGA-CJ-4640-01A-02D-1386-10
TCGA-BP-4804-01A-02D-1373-10
TCGA-B0-5402-01A-01D-1501-10
TCGA-B8-4148-01A-02D-1386-10
TCGA-B0-5707-01A-11D-1534-10
TCGA-BP-4167-01A-02D-1386-10
TCGA-B4-5377-01A-01D-1501-10
TCGA-CW-5588-01A-01D-1534-10
TCGA-AK-3430-01A-01D-1251-10
TCGA-BP-4771-01A-01D-1366-10
TCGA-CJ-4872-01A-01D-1373-10
TCGA-CJ-5675-01A-11D-1534-10
TCGA-B2-3924-01A-02D-1386-10
TCGA-CZ-4863-01A-01D-1501-10
TCGA-B0-5705-01A-11D-1534-10
TCGA-B0-4819-01A-01D-1361-10
TCGA-BP-4354-01A-02D-1366-10
TCGA-BP-4781-01A-01D-1373-10
TCGA-BP-4341-01A-01D-1366-10
TCGA-CJ-4636-01A-02D-1386-10
TCGA-CJ-4895-01A-01D-1373-10
TCGA-BP-4331-01A-01D-1366-10
TCGA-B8-5553-01A-01D-1534-10
TCGA-AK-3458-01A-01D-1501-10
TCGA-B0-5701-01A-11D-1534-10
TCGA-CZ-5455-01A-01D-1501-10
TCGA-BP-4340-01A-01D-1366-10
TCGA-B8-5546-01A-01D-1534-10
TCGA-AK-3445-01A-02D-1361-10
TCGA-CJ-4637-01A-02D-1386-10
TCGA-BP-4977-01A-01D-1462-08
TCGA-BP-4766-01A-01D-1366-10
TCGA-AK-3429-01A-02D-1386-10
TCGA-BP-4161-01A-02D-1386-10
TCGA-CJ-4644-01A-02D-1386-10
TCGA-B2-4101-01A-02D-1361-10
TCGA-B0-4843-01A-01D-1361-10
TCGA-BP-4349-01A-01D-1366-10
TCGA-CJ-4876-01A-01D-1373-10
TCGA-CJ-5681-01A-11D-1534-10
TCGA-CJ-5677-01A-11D-1534-10
TCGA-BP-4329-01A-02D-1366-10
TCGA-B0-5703-01A-11D-1534-10
TCGA-BP-4351-01A-01D-1366-10
TCGA-CJ-4893-01A-01D-1373-10
TCGA-BP-4799-01A-01D-1373-10
TCGA-BP-4162-01A-02D-1386-10
TCGA-BP-4789-01A-01D-1373-10
TCGA-B0-4700-01A-02D-1534-10
TCGA-DV-5574-01A-01D-1534-10
TCGA-CW-5583-01A-02D-1534-10
TCGA-BP-4173-01A-02D-1366-10
TCGA-BP-4346-01A-01D-1366-10
TCGA-DV-5568-01A-01D-1534-10
TCGA-BP-4763-01A-01D-1366-10
TCGA-BP-4765-01A-01D-1366-10
TCGA-B0-5694-01A-11D-1534-10
TCGA-DV-5575-01A-01D-1534-10
TCGA-BP-4343-01A-02D-1366-10
TCGA-B0-4848-01A-01D-1361-10
TCGA-B8-4620-01A-02D-1386-10
TCGA-B0-5400-01A-01D-1501-10
TCGA-CZ-5470-01A-01D-1501-10
TCGA-BP-4770-01A-01D-1501-10
TCGA-CJ-4886-01A-01D-1373-10
TCGA-CZ-5452-01A-01D-1501-10
TCGA-B0-4844-01A-01D-1361-10
TCGA-B0-4714-01A-01D-1361-10
TCGA-B2-4098-01A-02D-1386-10
TCGA-AK-3436-01A-02D-1386-10
TCGA-B0-4691-01A-01D-1361-10
TCGA-CJ-5679-01A-11D-1534-10
TCGA-BP-4807-01A-01D-1373-10
TCGA-BP-4338-01A-01D-1806-10
TCGA-DV-5569-01A-01D-1534-10
TCGA-BP-4768-01A-01D-1366-10
TCGA-BP-4326-01A-01D-1366-10
TCGA-BP-4345-01A-01D-1366-10
TCGA-B0-4813-01A-01D-1361-10
TCGA-B0-4712-01A-01D-1501-10
TCGA-CZ-5463-01A-01D-1501-10
TCGA-BP-4164-01A-02D-1386-10
TCGA-CJ-4887-01A-01D-1373-10
TCGA-CZ-5454-01A-01D-1501-10
TCGA-BP-4342-01A-01D-1366-10
TCGA-BP-4169-01A-02D-1366-10
TCGA-CZ-5458-01A-01D-1501-10
TCGA-B0-4849-01A-01D-1361-10
TCGA-B0-4836-01A-01D-1373-10
TCGA-BP-4163-01A-02D-1386-10
TCGA-BP-4158-01A-02D-1366-10
TCGA-CJ-4890-01A-01D-1373-10
TCGA-BP-4355-01A-01D-1366-10
TCGA-B0-4838-01A-01D-1373-10
TCGA-BP-4347-01A-01D-1366-10
TCGA-CJ-4891-01A-01D-1373-10
TCGA-CJ-4868-01A-01D-1373-10
TCGA-BP-4790-01A-01D-1373-10
TCGA-BP-4163-01A-02W-1382-10
TCGA-CZ-5455-01A-01W-1528-10
TCGA-B0-4707-01A-01W-1359-10
TCGA-CZ-4858-01A-01W-1369-10
TCGA-B0-4710-01A-01W-1528-10
TCGA-B0-5075-01A-01D-1392-10
TCGA-B0-4848-01A-01W-1359-10
TCGA-A3-3385-01A-02W-1475-10
TCGA-BP-4165-01A-02W-1362-10
TCGA-BP-4162-01A-02W-1382-10
TCGA-AK-3451-01A-02W-1244-10
TCGA-BP-4164-01A-02W-1382-10
TCGA-B0-5110-01A-01W-1475-10
TCGA-B0-5695-01A-11W-1584-10
TCGA-B0-5107-01A-01W-1475-10
TCGA-CJ-4636-01A-02W-1382-10
TCGA-CJ-4892-01A-01W-1369-10
TCGA-BP-5200-01A-01D-2101-10
TCGA-B0-4824-01A-01W-1359-10
TCGA-BP-4759-01A-01W-1362-10
TCGA-BP-4961-01A-01D-1392-10
TCGA-CJ-4884-01A-01W-1369-10
TCGA-BP-4798-01A-01W-1369-10
TCGA-BP-4765-01A-01W-1362-10
TCGA-CW-5581-01A-02W-1584-10
TCGA-AK-3430-01A-01W-1244-10
TCGA-BP-4355-01A-01W-1362-10
TCGA-B0-4833-01A-01W-1369-10
TCGA-B8-4621-01A-01D-2102-10
TCGA-B0-4816-01A-01W-1528-10
TCGA-BP-4342-01A-01W-1362-10
TCGA-B8-5550-01A-01W-1584-10
TCGA-B0-5699-01A-11W-1584-10
TCGA-CJ-4885-01A-01W-1369-10
TCGA-BP-4974-01A-01D-1392-10
TCGA-CZ-5466-01A-01W-1528-10
TCGA-BP-4166-01A-02W-1362-10
TCGA-B0-4845-01A-01W-1359-10
TCGA-B0-4714-01A-01W-1359-10
TCGA-B0-4822-01A-01W-1359-10
TCGA-B0-5104-01A-01W-1475-10
TCGA-B8-5164-01A-01D-2099-10
TCGA-BP-5008-01A-01D-1392-10
TCGA-CJ-5679-01A-11W-1584-10
TCGA-CZ-5457-01A-01W-1528-10
TCGA-BP-5007-01A-01D-1392-10
TCGA-BP-5001-01A-01D-1392-10
TCGA-B0-5116-01A-02W-1475-10
TCGA-AK-3445-01A-02W-1359-10
TCGA-BP-4161-01A-02W-1382-10
TCGA-BP-4789-01A-01W-1369-10
TCGA-BP-4992-01A-01D-1392-10
TCGA-A3-3322-01A-01W-0898-10
TCGA-BP-4340-01A-01W-1362-10
TCGA-BP-4762-01A-02W-1362-10
TCGA-B0-4690-01A-01W-1359-10
TCGA-B0-4703-01A-01W-1359-10
TCGA-BP-5187-01A-01W-1477-10
TCGA-CJ-4872-01A-01W-1369-10
TCGA-B0-5399-01A-01W-1528-10
TCGA-CJ-5675-01A-11W-1584-10
TCGA-BP-4763-01A-01W-1362-10
TCGA-BP-4349-01A-01W-1362-10
TCGA-BP-4758-01A-01W-1362-10
TCGA-BP-4782-01A-02D-2099-10
TCGA-A3-3365-01A-01W-0898-10
TCGA-AK-3450-01A-02W-1359-10
TCGA-BP-4803-01A-01W-1369-10

## Sheet: S1b.177.PBRM1_mutated
TCGA-CJ-4923-01A-01D-1429-08
TCGA-B0-5081-01A-01D-1462-08
TCGA-BP-5185-01A-01D-1429-08
TCGA-CW-5580-01A-01D-1669-08
TCGA-A3-3316-01A-01D-0966-08
TCGA-B0-5094-01A-01D-1421-08
TCGA-BP-5169-01A-01D-1429-08
TCGA-BP-5189-01A-02D-1429-08
TCGA-B0-5110-01A-01D-1421-08
TCGA-BP-5201-01A-01D-1429-08
TCGA-BP-4964-01A-01D-1462-08
TCGA-B0-5097-01A-01D-1421-08
TCGA-A3-3326-01A-01D-0966-08
TCGA-A3-3346-01A-01D-0966-08
TCGA-A3-3346-01A-01W-0886-08
TCGA-CZ-5982-01A-11D-1669-08
TCGA-CZ-5989-01A-11D-1669-08
TCGA-A3-3311-01A-01D-0966-08
TCGA-B0-5698-01A-11D-1669-08
TCGA-A3-3322-01A-01D-0966-08
TCGA-A3-3322-01A-01W-0886-08
TCGA-BP-5186-01A-01D-1429-08
TCGA-CJ-6033-01A-11D-1669-08
TCGA-B4-5836-01A-11D-1669-08
TCGA-CJ-4916-01A-01D-1429-08
TCGA-B2-4099-01A-02D-1458-08
TCGA-B0-4842-01A-02D-1421-08
TCGA-BP-4995-01A-01D-1462-08
TCGA-BP-4975-01A-01D-1462-08
TCGA-CJ-4913-01A-01D-1429-08
TCGA-CJ-4912-01A-01D-1429-08
TCGA-CJ-4904-01A-02D-1429-08
TCGA-B0-5113-01A-01D-1421-08
TCGA-BP-4985-01A-01D-1462-08
TCGA-BP-5198-01A-01D-1429-08
TCGA-B8-4622-01A-02D-1553-08
TCGA-B2-3924-01A-01D-1458-08
TCGA-BP-5168-01A-01D-1421-08
TCGA-A3-3331-01A-01W-0886-08
TCGA-B0-5104-01A-01D-1421-08
TCGA-BP-5180-01A-01D-1429-08
TCGA-B4-5832-01A-11D-1669-08
TCGA-BP-4988-01A-01D-1462-08
TCGA-BP-4993-01A-02D-1421-08
TCGA-CJ-4903-01A-01D-1429-08
TCGA-B0-5116-01A-02D-1421-08
TCGA-B8-4620-01A-01D-1553-08
TCGA-B0-5710-01A-11D-1669-08
TCGA-BP-5200-01A-01D-1429-08
TCGA-BP-5187-01A-01D-1429-08
TCGA-BP-4973-01A-01D-1462-08
TCGA-B0-5085-01A-01D-1462-08
TCGA-B0-5711-01A-11D-1669-08
TCGA-A3-3320-01A-01D-0966-08
TCGA-A3-3320-01A-01W-0886-08
TCGA-BP-4960-01A-01D-1462-08
TCGA-B0-5119-01A-02D-1421-08
TCGA-CZ-4853-01A-01D-1429-08
TCGA-BP-5190-01A-01D-1429-08
TCGA-A3-3367-01A-02D-1421-08
TCGA-B0-5096-01A-01D-1421-08
TCGA-CJ-4920-01A-01D-1429-08
TCGA-BP-5183-01A-01D-1429-08
TCGA-A3-3372-01A-01W-0886-08
TCGA-B0-5712-01A-11D-1669-08
TCGA-EU-5907-01A-11D-1669-08
TCGA-CJ-4908-01A-01D-1429-08
TCGA-BP-4981-01A-01D-1462-08
TCGA-A3-3382-01A-01D-0966-08
TCGA-A3-3382-01A-01W-0886-08
TCGA-B0-5115-01A-01D-1421-08
TCGA-CJ-6027-01A-11D-1669-08
TCGA-BP-5170-01A-01D-1429-08
TCGA-B0-5121-01A-02D-1421-08
TCGA-A3-3378-01A-01D-0966-08
TCGA-A3-3378-01A-01W-0886-08
TCGA-B0-5713-01A-11D-1669-08
TCGA-B8-5158-01A-01D-1421-08
TCGA-A3-3373-01A-02D-1421-08
TCGA-CW-6093-01A-11D-1669-08
TCGA-A3-3323-01A-01D-0966-08
TCGA-B4-5844-01A-11D-1669-08
TCGA-CZ-5986-01A-11D-1669-08
TCGA-B2-4101-01A-02D-1458-08
TCGA-A3-3365-01A-01D-0966-08
TCGA-A3-3365-01A-01W-0886-08
TCGA-BP-5195-01A-02D-1429-08
TCGA-CJ-6030-01A-11D-1669-08
TCGA-B0-5120-01A-01D-1421-08
TCGA-BP-5194-01A-02D-1429-08
TCGA-A3-3383-01A-01D-0966-08
TCGA-A3-3383-01A-01W-0886-08
TCGA-BP-4982-01A-01D-1462-08
TCGA-B0-5812-01A-11D-1669-08
TCGA-BP-4987-01A-01D-1462-08
TCGA-BP-5181-01A-01D-1429-08
TCGA-CZ-5987-01A-11D-1669-08
TCGA-CJ-4905-01A-02D-1429-08
TCGA-BP-4176-01A-02D-1366-10
TCGA-BP-4164-01A-02D-1386-10
TCGA-CJ-5679-01A-11D-1534-10
TCGA-CZ-5460-01A-01D-1501-10
TCGA-CZ-5456-01A-01D-1501-10
TCGA-CJ-5676-01A-11D-1534-10
TCGA-CJ-5682-01A-11D-1534-10
TCGA-B0-4706-01A-01D-1501-10
TCGA-B0-4822-01A-01D-1361-10
TCGA-CJ-4875-01A-01D-1373-10
TCGA-BP-4989-01A-01D-1462-08
TCGA-CZ-5470-01A-01D-1501-10
TCGA-AK-3434-01A-02D-1361-10
TCGA-CJ-5684-01A-11D-1534-10
TCGA-BP-5184-01A-01D-1429-08
TCGA-CJ-4888-01A-01D-1373-10
TCGA-B8-4153-01B-11D-1669-08
TCGA-CJ-5678-01A-11D-1534-10
TCGA-AK-3458-01A-01D-1501-10
TCGA-B2-4099-01A-02D-1251-10
TCGA-CJ-4884-01A-01D-1373-10
TCGA-CJ-4887-01A-01D-1373-10
TCGA-CZ-4854-01A-01D-1373-10
TCGA-AK-3436-01A-02D-1386-10
TCGA-AK-3460-01A-02D-1361-10
TCGA-BP-4341-01A-01D-1366-10
TCGA-B8-4622-01A-02D-1361-10
TCGA-B0-4852-01A-01D-1501-10
TCGA-CZ-5455-01A-01D-1501-10
TCGA-B0-4816-01A-01D-1501-10
TCGA-B0-4818-01A-01D-1501-10
TCGA-B0-4847-01A-01D-1361-10
TCGA-B0-5696-01A-11D-1534-10
TCGA-CJ-4871-01A-01D-1373-10
TCGA-CZ-5466-01A-01D-1501-10
TCGA-A3-3387-01A-01D-1534-10
TCGA-B0-4718-01A-01D-1361-10
TCGA-A3-3362-01A-02D-1386-10
TCGA-B0-5693-01A-11D-1534-10
TCGA-B0-5699-01A-11D-1534-10
TCGA-BP-4158-01A-02D-1366-10
TCGA-BP-4774-01A-01D-1366-10
TCGA-B8-4148-01A-02D-1386-10
TCGA-B0-5705-01A-11D-1534-10
TCGA-A3-3372-01A-01D-0966-08
TCGA-BP-4759-01A-01D-1366-10
TCGA-CJ-4634-01A-02D-1386-10
TCGA-B0-4828-01A-01D-1361-10
TCGA-CJ-4872-01A-01D-1373-10
TCGA-B0-4845-01A-01D-1361-10
TCGA-BP-4999-01A-01D-1462-08
TCGA-CW-5589-01A-01D-1534-10
TCGA-AK-3445-01A-02D-1361-10
TCGA-B0-4815-01A-01D-1501-10
TCGA-B0-5399-01A-01D-1501-10
TCGA-AK-3425-01A-02D-1361-10
TCGA-B0-5107-01A-01D-1421-08
TCGA-CZ-5453-01A-01D-1501-10
TCGA-B0-4849-01A-01D-1361-10
TCGA-B0-5703-01A-11D-1534-10
TCGA-BP-4803-01A-01D-1373-10
TCGA-BP-4159-01A-02D-1366-10
TCGA-B8-4154-01A-01D-1251-10
TCGA-B0-5695-01A-11D-1534-10
TCGA-B0-4824-01A-01D-1361-10
TCGA-B0-5694-01A-11D-1534-10
TCGA-B2-4101-01A-02D-1361-10
TCGA-DV-5566-01A-01D-1534-10
TCGA-B4-5377-01A-01D-1501-10
TCGA-BP-4801-01A-02D-1421-08
TCGA-CZ-5454-01A-01D-1501-10
TCGA-CZ-5465-01A-01D-1806-10
TCGA-BP-4161-01A-02D-1386-10
TCGA-AK-3431-01A-02D-1361-10
TCGA-BP-4337-01A-01D-1366-10
TCGA-CJ-4644-01A-02D-1386-10
TCGA-BP-4329-01A-02D-1366-10
TCGA-CZ-5461-01A-01D-1501-10
TCGA-CJ-4635-01A-02D-1373-10

## Sheet: S1c.371.PBRM1_non_mutated
TCGA-A3-3374-01A-01W-0886-08
TCGA-CJ-4902-01A-01D-1429-08
TCGA-B0-5099-01A-01D-1421-08
TCGA-BP-5009-01A-01D-1462-08
TCGA-B0-5083-01A-02D-1421-08
TCGA-A3-3319-01A-01W-0886-08
TCGA-A3-3313-01A-01W-0886-08
TCGA-A3-3380-01A-01W-0886-08
TCGA-B0-4823-01A-02D-1421-08
TCGA-CJ-4882-01A-02D-1429-08
TCGA-AK-3465-01A-01W-0886-08
TCGA-CJ-5686-01A-11D-1669-08
TCGA-B0-4827-01A-02D-1421-08
TCGA-AS-3778-01A-01W-0886-08
TCGA-AK-3444-01A-01W-0886-08
TCGA-B0-5092-01A-01D-1421-08
TCGA-B0-5100-01A-01D-1421-08
TCGA-A3-3313-01A-01D-0966-08
TCGA-BP-4971-01A-01D-1462-08
TCGA-BP-5000-01A-01D-1462-08
TCGA-CZ-4859-01A-02D-1429-08
TCGA-B0-5075-01A-01D-1462-08
TCGA-BP-4992-01A-01D-1462-08
TCGA-BP-5008-01A-01D-1462-08
TCGA-BP-4994-01A-01D-1462-08
TCGA-A3-3308-01A-01W-0886-08
TCGA-A3-3363-01A-01W-0886-08
TCGA-AK-3440-01A-01W-0886-08
TCGA-AK-3443-01A-01W-0886-08
TCGA-AS-3777-01A-01W-0886-08
TCGA-B0-5088-01A-01D-1462-08
TCGA-AK-3447-01A-01W-0886-08
TCGA-CW-6097-01A-11D-1669-08
TCGA-AK-3427-01A-01W-0886-08
TCGA-CJ-6031-01A-11D-1669-08
TCGA-BP-4983-01A-01D-1462-08
TCGA-CJ-4907-01A-01D-1429-08
TCGA-A3-3316-01A-01W-0886-08
TCGA-BP-5010-01A-02D-1421-08
TCGA-BP-5004-01A-01D-1462-08
TCGA-BP-4968-01A-01D-1462-08
TCGA-B0-5109-01A-02D-1421-08
TCGA-AK-3453-01A-01W-0886-08
TCGA-CJ-6032-01A-11D-1669-08
TCGA-B4-5835-01A-11D-1669-08
TCGA-BP-5177-01A-01D-1429-08
TCGA-AK-3453-01A-01D-0966-08
TCGA-B8-5164-01A-01D-1421-08
TCGA-B8-5162-01A-01D-1421-08
TCGA-CZ-4856-01A-02D-1429-08
TCGA-BP-5176-01A-01D-1429-08
TCGA-AK-3440-01A-01D-0966-08
TCGA-CJ-4901-01A-01D-1429-08
TCGA-CZ-5988-01A-11D-1669-08
TCGA-B0-5098-01A-01D-1421-08
TCGA-B0-5117-01A-01D-1421-08
TCGA-CJ-4869-01A-02D-1429-08
TCGA-EU-5906-01A-11D-1669-08
TCGA-A3-3380-01A-01D-0966-08
TCGA-BP-4967-01A-01D-1462-08
TCGA-CJ-4900-01A-01D-1462-08
TCGA-BP-4782-01A-02D-1421-08
TCGA-B0-5077-01A-01D-1462-08
TCGA-BP-4986-01A-01D-1462-08
TCGA-A3-3319-01A-01D-0966-08
TCGA-CW-6090-01A-11D-1669-08
TCGA-B8-4146-01B-11D-1669-08
TCGA-BP-4998-01A-01D-1462-08
TCGA-BP-4976-01A-01D-1462-08
TCGA-B8-5165-01A-01D-1421-08
TCGA-BP-5175-01A-01D-1429-08
TCGA-A3-3317-01A-01D-0966-08
TCGA-A3-3370-01A-02D-1421-08
TCGA-AS-3778-01A-01D-0966-08
TCGA-B8-4619-01A-02D-1553-08
TCGA-BP-5202-01A-02D-1429-08
TCGA-A3-3308-01A-01D-0966-08
TCGA-BP-5182-01A-01D-1429-08
TCGA-BP-5191-01A-01D-1429-08
TCGA-BP-4760-01A-02D-1421-08
TCGA-BP-5006-01A-01D-1462-08
TCGA-A3-3376-01A-02D-1421-08
TCGA-BP-5192-01A-01D-1429-08
TCGA-BP-5174-01A-01D-1429-08
TCGA-BP-4991-01A-01D-1462-08
TCGA-AS-3777-01A-01D-0966-08
TCGA-CJ-4918-01A-01D-1429-08
TCGA-CJ-4899-01A-01D-1462-08
TCGA-B0-5102-01A-01D-1421-08
TCGA-A3-3374-01A-01D-0966-08
TCGA-B2-4098-01A-01D-1458-08
TCGA-BP-4972-01A-01D-1462-08
TCGA-AK-3443-01A-01D-0966-08
TCGA-A3-3385-01A-02D-1421-08
TCGA-BP-5007-01A-01D-1462-08
TCGA-B8-5163-01A-01D-1421-08
TCGA-B0-5106-01A-01D-1421-08
TCGA-AK-3427-01A-01D-0966-08
TCGA-AK-3444-01A-01D-0966-08
TCGA-BP-5196-01A-01D-1429-08
TCGA-CJ-6028-01A-11D-1669-08
TCGA-B0-5095-01A-01D-1421-08
TCGA-A3-3357-01A-02D-1421-08
TCGA-BP-4962-01A-01D-1462-08
TCGA-BP-4965-01A-01D-1462-08
TCGA-BP-4961-01A-01D-1462-08
TCGA-BP-5178-01A-01D-1429-08
TCGA-BP-4970-01A-01D-1462-08
TCGA-CW-6087-01A-11D-1669-08
TCGA-CZ-5985-01A-11D-1669-08
TCGA-EU-5905-01A-11D-1669-08
TCGA-B4-5843-01A-11D-1669-08
TCGA-BP-5199-01A-01D-1429-08
TCGA-B2-3923-01A-01D-1458-08
TCGA-B8-5552-01B-11D-1669-08
TCGA-A3-3363-01A-01D-0966-08
TCGA-CZ-5984-01A-11D-1669-08
TCGA-B0-4945-01A-01D-1421-08
TCGA-BP-4795-01A-02D-1421-08
TCGA-BP-4974-01A-01D-1462-08
TCGA-BP-4177-01A-02D-1421-08
TCGA-B4-5838-01A-11D-1669-08
TCGA-B0-5084-01A-01D-1462-08
TCGA-AK-3465-01A-01D-0966-08
TCGA-EU-5904-01A-11D-1669-08
TCGA-BP-4963-01A-01D-1462-08
TCGA-AK-3455-01A-01D-0966-08
TCGA-B4-5834-01A-11D-1669-08
TCGA-B8-5545-01A-01D-1669-08
TCGA-BP-5173-01A-01D-1429-08
TCGA-B0-5108-01A-01D-1421-08
TCGA-B8-5159-01A-01D-1421-08
TCGA-BP-5001-01A-01D-1462-08
TCGA-A3-3358-01A-01D-1534-10
TCGA-BP-4160-01A-02D-1366-10
TCGA-BP-4777-01A-01D-1366-10
TCGA-B0-5691-01A-11D-1534-10
TCGA-CJ-4639-01A-02D-1386-10
TCGA-B2-5633-01A-01D-1534-10
TCGA-B0-5692-01A-11D-1534-10
TCGA-CZ-4865-01A-02D-1501-10
TCGA-B0-4694-01A-01D-1361-10
TCGA-AK-3456-01A-02D-1386-10
TCGA-B8-5549-01A-01D-1534-10
TCGA-B8-5550-01A-01D-1534-10
TCGA-CJ-4638-01A-02D-1386-10
TCGA-CJ-5683-01A-11D-1534-10
TCGA-CJ-4873-01A-01D-1373-10
TCGA-CJ-4885-01A-01D-1373-10
TCGA-CZ-5468-01A-01D-1501-10
TCGA-CW-5585-01A-01D-1534-10
TCGA-CZ-5462-01A-01D-1501-10
TCGA-B0-4710-01A-01D-1501-10
TCGA-B0-4839-01A-01D-1373-10
TCGA-CJ-4878-01A-01D-1373-10
TCGA-CZ-4866-01A-01D-1501-10
TCGA-B0-4713-01A-01D-1361-10
TCGA-CJ-4874-01A-01D-1373-10
TCGA-CZ-4862-01A-01D-1373-10
TCGA-B0-4837-01A-01D-1373-10
TCGA-B8-4621-01A-01D-1501-10
TCGA-B0-4690-01A-01D-1361-10
TCGA-B0-4811-01A-01D-1501-10
TCGA-CJ-4897-01A-03D-1429-08
TCGA-BP-4352-01A-01D-1366-10
TCGA-B0-5706-01A-11D-1534-10
TCGA-BP-4166-01A-02D-1366-10
TCGA-CW-5591-01A-01D-1534-10
TCGA-CZ-5451-01A-01D-1501-10
TCGA-A3-3347-01A-02D-1386-10
TCGA-CZ-5469-01A-01D-1501-10
TCGA-AK-3461-01A-02D-1361-10
TCGA-B0-4707-01A-01D-1361-10
TCGA-B0-4846-01A-01D-1361-10
TCGA-BP-4798-01A-01D-1373-10
TCGA-AK-3451-01A-02D-1251-10
TCGA-CZ-4861-01A-01D-1373-10
TCGA-B8-5551-01A-01D-1534-10
TCGA-CJ-4870-01A-01D-1373-10
TCGA-B0-5697-01A-11D-1534-10
TCGA-CJ-5680-01A-11D-1534-10
TCGA-BP-4165-01A-02D-1366-10
TCGA-DV-5565-01A-01D-1534-10
TCGA-CZ-5459-01A-01D-1501-10
TCGA-B0-4814-01A-01D-1361-10
TCGA-B0-5080-01A-01D-1501-10
TCGA-B2-5641-01A-01D-1534-10
TCGA-CJ-4889-01A-01D-1373-10
TCGA-CZ-4858-01A-01D-1373-10
TCGA-BP-4758-01A-01D-1366-10
TCGA-CJ-4881-01A-01D-1373-10
TCGA-CJ-4641-01A-02D-1386-10
TCGA-A3-3349-01A-01D-1251-10
TCGA-AK-3450-01A-02D-1361-10
TCGA-AK-3428-01A-02D-1361-10
TCGA-B0-4697-01A-01D-1361-10
TCGA-B0-5709-01A-11D-1534-10
TCGA-BP-4174-01A-02D-1366-10
TCGA-BP-4761-01A-01D-1366-10
TCGA-BP-4775-01A-01D-1366-10
TCGA-CJ-5671-01A-11D-1534-10
TCGA-CJ-5672-01A-11D-1534-10
TCGA-B0-4810-01A-01D-1501-10
TCGA-B0-4833-01A-01D-1373-10
TCGA-B0-5702-01A-11D-1534-10
TCGA-BP-4170-01A-02D-1366-10
TCGA-BP-4756-01A-01D-1366-10
TCGA-B2-5635-01A-01D-1534-10
TCGA-CJ-4894-01A-01D-1373-10
TCGA-B8-4143-01A-01D-1806-10
TCGA-BP-4787-01A-01D-1373-10
TCGA-DV-5576-01A-01D-1534-10
TCGA-B0-4703-01A-01D-1361-10
TCGA-CW-5581-01A-02D-1534-10
TCGA-AK-3454-01A-02D-1361-10
TCGA-CJ-4892-01A-01D-1373-10
TCGA-BP-4762-01A-02D-1366-10
TCGA-CJ-4643-01A-02D-1386-10
TCGA-B0-4817-01A-01D-1361-10
TCGA-CZ-5467-01A-01D-1501-10
TCGA-B8-4151-01A-01D-1806-10
TCGA-BP-4797-01A-01D-1373-10
TCGA-BP-4330-01A-01D-1366-10
TCGA-CZ-4857-01A-01D-1373-10
TCGA-B0-4693-01A-01D-1361-10
TCGA-CZ-5457-01A-01D-1501-10
TCGA-B0-4841-01A-01D-1361-10
TCGA-CJ-4640-01A-02D-1386-10
TCGA-BP-4804-01A-02D-1373-10
TCGA-B0-5402-01A-01D-1501-10
TCGA-B0-5707-01A-11D-1534-10
TCGA-BP-4167-01A-02D-1386-10
TCGA-CW-5588-01A-01D-1534-10
TCGA-AK-3430-01A-01D-1251-10
TCGA-BP-4771-01A-01D-1366-10
TCGA-CJ-5675-01A-11D-1534-10
TCGA-B2-3924-01A-02D-1386-10
TCGA-CZ-4863-01A-01D-1501-10
TCGA-B0-4819-01A-01D-1361-10
TCGA-BP-4354-01A-02D-1366-10
TCGA-BP-4781-01A-01D-1373-10
TCGA-CJ-4636-01A-02D-1386-10
TCGA-CJ-4895-01A-01D-1373-10
TCGA-BP-4331-01A-01D-1366-10
TCGA-B8-5553-01A-01D-1534-10
TCGA-B0-5701-01A-11D-1534-10
TCGA-BP-4340-01A-01D-1366-10
TCGA-B8-5546-01A-01D-1534-10
TCGA-CJ-4637-01A-02D-1386-10
TCGA-BP-4977-01A-01D-1462-08
TCGA-BP-4766-01A-01D-1366-10
TCGA-AK-3429-01A-02D-1386-10
TCGA-B0-4843-01A-01D-1361-10
TCGA-BP-4349-01A-01D-1366-10
TCGA-CJ-4876-01A-01D-1373-10
TCGA-CJ-5681-01A-11D-1534-10
TCGA-CJ-5677-01A-11D-1534-10
TCGA-BP-4351-01A-01D-1366-10
TCGA-CJ-4893-01A-01D-1373-10
TCGA-BP-4799-01A-01D-1373-10
TCGA-BP-4162-01A-02D-1386-10
TCGA-BP-4789-01A-01D-1373-10
TCGA-B0-4700-01A-02D-1534-10
TCGA-DV-5574-01A-01D-1534-10
TCGA-CW-5583-01A-02D-1534-10
TCGA-BP-4173-01A-02D-1366-10
TCGA-BP-4346-01A-01D-1366-10
TCGA-DV-5568-01A-01D-1534-10
TCGA-BP-4763-01A-01D-1366-10
TCGA-BP-4765-01A-01D-1366-10
TCGA-DV-5575-01A-01D-1534-10
TCGA-BP-4343-01A-02D-1366-10
TCGA-B0-4848-01A-01D-1361-10
TCGA-B8-4620-01A-02D-1386-10
TCGA-B0-5400-01A-01D-1501-10
TCGA-BP-4770-01A-01D-1501-10
TCGA-CJ-4886-01A-01D-1373-10
TCGA-CZ-5452-01A-01D-1501-10
TCGA-B0-4844-01A-01D-1361-10
TCGA-B0-4714-01A-01D-1361-10
TCGA-B2-4098-01A-02D-1386-10
TCGA-B0-4691-01A-01D-1361-10
TCGA-BP-4807-01A-01D-1373-10
TCGA-BP-4338-01A-01D-1806-10
TCGA-DV-5569-01A-01D-1534-10
TCGA-BP-4768-01A-01D-1366-10
TCGA-BP-4326-01A-01D-1366-10
TCGA-BP-4345-01A-01D-1366-10
TCGA-B0-4813-01A-01D-1361-10
TCGA-B0-4712-01A-01D-1501-10
TCGA-CZ-5463-01A-01D-1501-10
TCGA-BP-4342-01A-01D-1366-10
TCGA-BP-4169-01A-02D-1366-10
TCGA-CZ-5458-01A-01D-1501-10
TCGA-B0-4836-01A-01D-1373-10
TCGA-BP-4163-01A-02D-1386-10
TCGA-CJ-4890-01A-01D-1373-10
TCGA-BP-4355-01A-01D-1366-10
TCGA-B0-4838-01A-01D-1373-10
TCGA-BP-4347-01A-01D-1366-10
TCGA-CJ-4891-01A-01D-1373-10
TCGA-CJ-4868-01A-01D-1373-10
TCGA-BP-4790-01A-01D-1373-10
TCGA-BP-4163-01A-02W-1382-10
TCGA-CZ-5455-01A-01W-1528-10
TCGA-B0-4707-01A-01W-1359-10
TCGA-CZ-4858-01A-01W-1369-10
TCGA-B0-4710-01A-01W-1528-10
TCGA-B0-5075-01A-01D-1392-10
TCGA-B0-4848-01A-01W-1359-10
TCGA-A3-3385-01A-02W-1475-10
TCGA-BP-4165-01A-02W-1362-10
TCGA-BP-4162-01A-02W-1382-10
TCGA-AK-3451-01A-02W-1244-10
TCGA-BP-4164-01A-02W-1382-10
TCGA-B0-5110-01A-01W-1475-10
TCGA-B0-5695-01A-11W-1584-10
TCGA-B0-5107-01A-01W-1475-10
TCGA-CJ-4636-01A-02W-1382-10
TCGA-CJ-4892-01A-01W-1369-10
TCGA-BP-5200-01A-01D-2101-10
TCGA-B0-4824-01A-01W-1359-10
TCGA-BP-4759-01A-01W-1362-10
TCGA-BP-4961-01A-01D-1392-10
TCGA-CJ-4884-01A-01W-1369-10
TCGA-BP-4798-01A-01W-1369-10
TCGA-BP-4765-01A-01W-1362-10
TCGA-CW-5581-01A-02W-1584-10
TCGA-AK-3430-01A-01W-1244-10
TCGA-BP-4355-01A-01W-1362-10
TCGA-B0-4833-01A-01W-1369-10
TCGA-B8-4621-01A-01D-2102-10
TCGA-B0-4816-01A-01W-1528-10
TCGA-BP-4342-01A-01W-1362-10
TCGA-B8-5550-01A-01W-1584-10
TCGA-B0-5699-01A-11W-1584-10
TCGA-CJ-4885-01A-01W-1369-10
TCGA-BP-4974-01A-01D-1392-10
TCGA-CZ-5466-01A-01W-1528-10
TCGA-BP-4166-01A-02W-1362-10
TCGA-B0-4845-01A-01W-1359-10
TCGA-B0-4714-01A-01W-1359-10
TCGA-B0-4822-01A-01W-1359-10
TCGA-B0-5104-01A-01W-1475-10
TCGA-B8-5164-01A-01D-2099-10
TCGA-BP-5008-01A-01D-1392-10
TCGA-CJ-5679-01A-11W-1584-10
TCGA-CZ-5457-01A-01W-1528-10
TCGA-BP-5007-01A-01D-1392-10
TCGA-BP-5001-01A-01D-1392-10
TCGA-B0-5116-01A-02W-1475-10
TCGA-AK-3445-01A-02W-1359-10
TCGA-BP-4161-01A-02W-1382-10
TCGA-BP-4789-01A-01W-1369-10
TCGA-BP-4992-01A-01D-1392-10
TCGA-A3-3322-01A-01W-0898-10
TCGA-BP-4340-01A-01W-1362-10
TCGA-BP-4762-01A-02W-1362-10
TCGA-B0-4690-01A-01W-1359-10
TCGA-B0-4703-01A-01W-1359-10
TCGA-BP-5187-01A-01W-1477-10
TCGA-CJ-4872-01A-01W-1369-10
TCGA-B0-5399-01A-01W-1528-10
TCGA-CJ-5675-01A-11W-1584-10
TCGA-BP-4763-01A-01W-1362-10
TCGA-BP-4349-01A-01W-1362-10
TCGA-BP-4758-01A-01W-1362-10
TCGA-BP-4782-01A-02D-2099-10
TCGA-A3-3365-01A-01W-0898-10
TCGA-AK-3450-01A-02W-1359-10
TCGA-BP-4803-01A-01W-1369-10

## Sheet: S1d.31.PBRM1_mutated_samples
TCGA-B2-4099-01A
TCGA-CJ-4913-01A
TCGA-BP-5168-01A
TCGA-A3-3320-01A
TCGA-B0-5119-01A
TCGA-B0-5712-01A
TCGA-B4-5844-01A
TCGA-B0-5120-01A
TCGA-BP-4987-01A
TCGA-CJ-4905-01A
TCGA-BP-4176-01A
TCGA-CZ-5456-01A
TCGA-AK-3434-01A
TCGA-CJ-4888-01A
TCGA-CJ-4887-01A
TCGA-CZ-4854-01A
TCGA-AK-3436-01A
TCGA-AK-3460-01A
TCGA-A3-3387-01A
TCGA-BP-4158-01A
TCGA-CW-5589-01A
TCGA-B0-4815-01A
TCGA-AK-3425-01A
TCGA-CZ-5453-01A
TCGA-B0-4849-01A
TCGA-B0-5694-01A
TCGA-DV-5566-01A
TCGA-B4-5377-01A
TCGA-BP-4801-01A
TCGA-CZ-5454-01A
TCGA-CJ-4635-01A

## Sheet: S1e.109.pan_negative
TCGA-B0-5083-01A
TCGA-A3-3313-01A
TCGA-AK-3465-01A
TCGA-B0-5100-01A
TCGA-BP-4994-01A
TCGA-AK-3440-01A
TCGA-AK-3443-01A
TCGA-AS-3777-01A
TCGA-AK-3447-01A
TCGA-CJ-4907-01A
TCGA-B0-5109-01A
TCGA-CJ-4901-01A
TCGA-CZ-5988-01A
TCGA-B0-5117-01A
TCGA-B8-4146-01B
TCGA-B8-4619-01A
TCGA-BP-5191-01A
TCGA-BP-4760-01A
TCGA-CJ-4899-01A
TCGA-B2-4098-01A
TCGA-BP-4972-01A
TCGA-CJ-6028-01A
TCGA-A3-3357-01A
TCGA-CW-6087-01A
TCGA-B2-3923-01A
TCGA-B8-5552-01B
TCGA-BP-4795-01A
TCGA-BP-4177-01A
TCGA-B0-5084-01A
TCGA-B4-5834-01A
TCGA-B8-5545-01A
TCGA-BP-4160-01A
TCGA-BP-4777-01A
TCGA-CJ-4639-01A
TCGA-B2-5633-01A
TCGA-CZ-4865-01A
TCGA-AK-3456-01A
TCGA-CJ-5683-01A
TCGA-CZ-5468-01A
TCGA-CW-5585-01A
TCGA-CZ-5462-01A
TCGA-CJ-4878-01A
TCGA-CJ-4874-01A
TCGA-CZ-4862-01A
TCGA-CJ-4897-01A
TCGA-B0-5706-01A
TCGA-CZ-5451-01A
TCGA-A3-3347-01A
TCGA-AK-3461-01A
TCGA-B0-4846-01A
TCGA-CJ-4870-01A
TCGA-B0-5697-01A
TCGA-BP-4165-01A
TCGA-DV-5565-01A
TCGA-B0-5080-01A
TCGA-CJ-4889-01A
TCGA-AK-3428-01A
TCGA-B0-4697-01A
TCGA-BP-4174-01A
TCGA-BP-4761-01A
TCGA-BP-4775-01A
TCGA-B0-5702-01A
TCGA-BP-4170-01A
TCGA-BP-4756-01A
TCGA-BP-4787-01A
TCGA-DV-5576-01A
TCGA-AK-3454-01A
TCGA-CJ-4643-01A
TCGA-B0-4817-01A
TCGA-BP-4797-01A
TCGA-BP-4330-01A
TCGA-CZ-4857-01A
TCGA-B0-4693-01A
TCGA-B0-4841-01A
TCGA-CJ-4640-01A
TCGA-BP-4804-01A
TCGA-B0-5707-01A
TCGA-CZ-4863-01A
TCGA-BP-4354-01A
TCGA-BP-4781-01A
TCGA-CJ-4895-01A
TCGA-BP-4331-01A
TCGA-B8-5553-01A
TCGA-B0-5701-01A
TCGA-B8-5546-01A
TCGA-BP-4766-01A
TCGA-CJ-4876-01A
TCGA-CJ-5681-01A
TCGA-CJ-4893-01A
TCGA-BP-4799-01A
TCGA-DV-5574-01A
TCGA-BP-4173-01A
TCGA-BP-4346-01A
TCGA-DV-5575-01A
TCGA-B0-4848-01A
TCGA-B0-5400-01A
TCGA-BP-4770-01A
TCGA-CJ-4886-01A
TCGA-BP-4338-01A
TCGA-DV-5569-01A
TCGA-BP-4768-01A
TCGA-B0-4813-01A
TCGA-CZ-5463-01A
TCGA-BP-4169-01A
TCGA-B0-4836-01A
TCGA-CJ-4890-01A
TCGA-B0-4838-01A
TCGA-BP-4347-01A
TCGA-CJ-4868-01A

## Sheet: S1f.11.PBRM1_mutated_samples
TCGA-B0-5712-01A
TCGA-B4-5844-01A
TCGA-CZ-5456-01A
TCGA-A3-3387-01A
TCGA-CW-5589-01A
TCGA-B0-4815-01A
TCGA-CZ-5453-01A
TCGA-B0-5694-01A
TCGA-DV-5566-01A
TCGA-B4-5377-01A
TCGA-CZ-5454-01A

## Sheet: S1g.33.Pan_negative
TCGA-AK-3440-01A
TCGA-CZ-5988-01A
TCGA-B8-4146-01B
TCGA-CJ-6028-01A
TCGA-CW-6087-01A
TCGA-B8-5552-01B
TCGA-B4-5834-01A
TCGA-B8-5545-01A
TCGA-B2-5633-01A
TCGA-CZ-4865-01A
TCGA-CJ-5683-01A
TCGA-CZ-5468-01A
TCGA-CW-5585-01A
TCGA-CZ-5462-01A
TCGA-B0-5706-01A
TCGA-CZ-5451-01A
TCGA-B0-5697-01A
TCGA-DV-5565-01A
TCGA-B0-5080-01A
TCGA-B0-5702-01A
TCGA-DV-5576-01A
TCGA-B0-5707-01A
TCGA-CZ-4863-01A
TCGA-B8-5553-01A
TCGA-B0-5701-01A
TCGA-B8-5546-01A
TCGA-CJ-5681-01A
TCGA-DV-5574-01A
TCGA-DV-5575-01A
TCGA-B0-5400-01A
TCGA-BP-4770-01A
TCGA-DV-5569-01A
TCGA-CZ-5463-01A

## Sheet: S2a.hyper_gene.ID
AATK
ABCB8
ABLIM2
ACCN1
ACO1
ACP6
ACSL1
ACSL6
ACTN2
ACTR3B
ADAM28
ADAM32
ADAMTS6
ADAMTS7
ADAMTSL5
ADAP2
ADARB2
ADRBK1
AGAP1
AGAP3
AGPAT2
AGR2
AGRN
AGTR1
AHCY
AHDC1
AHRR
AIG1
AKAP13
AKAP8
ALCAM
ALDH1A3
ALDOA
ALK
ALMS1
ALOXE3
ALPP
ALS2
ALX4
AMT
ANK2
ANKFN1
ANKLE2
ANKRD10
ANKRD13B
ANKRD26
ANKRD53
ANO4
AP2A2
AP2S1
AP3D1
APBB2
APC
API5
APOB
ARFGAP2
ARHGAP10
ARHGAP12
ARHGAP17
ARHGAP18
ARHGAP24
ARHGAP27
ARHGEF10
ARHGEF4
ARID1B
ARL2
ARL6IP5
ARMC5
ARNTL
ARPP-21
ARSI
ASAH1
ASB4
ASPA
ASPH
ASTL
ATAD2B
ATF6B
ATP10A
ATP10D
ATP11A
ATP2C2
ATP5D
ATRNL1
B3GAT2
B3GNTL1
BAHCC1
BAK1
BANP
BARD1
BAT2
BAT2L1
BATF
BCAP29
BCAS3
BCAT1
BCDIN3D
BCL11A
BCL3
BCL7A
BCL9
BEND7
BFSP2
BHLHA15
BIN1
BIN2
BMP5
BMP7
BPIL2
BRCA2
BRMS1L
BRPF1
BRUNOL4
BRWD1
BTBD1
BTBD11
BTN3A2
BTRC
C10orf28
C10orf46
C10orf72
C10orf79
C12orf44
C13orf33
C14orf162
C14orf179
C14orf39
C15orf39
C16orf46
C16orf87
C17orf62
C17orf99
C19orf10
C19orf46
C1QC
C1orf127
C1orf38
C1orf61
C1orf95
C20orf196
C20orf20
C20orf56
C21orf45
C2orf44
C2orf86
C2orf89
C3
C3orf14
C3orf23
C3orf35
C3orf39
C3orf52
C3orf58
C4orf32
C4orf49
C5orf43
C5orf45
C6orf10
C6orf15
C6orf150
C6orf64
C7orf23
C7orf50
C7orf59
C8orf45
C8orf74
C9orf75
CABP1
CABP2
CACNA1E
CACNA1G
CACNA1H
CACNA2D3
CACNA2D4
CACNG8
CADPS
CADPS2
CAMTA1
CAPN1
CAPN2
CAPS2
CASP2
CASR
CASZ1
CBFA2T3
CBLN1
CBR1
CCDC105
CCDC108
CCDC136
CCDC151
CCDC28B
CCDC54
CCDC57
CCDC61
CCDC71
CCDC85C
CCDC88A
CCDC88B
CCL23
CD247
CD6
CD63
CDADC1
CDC42SE2
CDCA5
CDH15
CDH24
CDH26
CDK5R2
CDK6
CDKN2AIPNL
CDYL
CELSR1
CENPV
CEP72
CES8
CFB
CHD9
CHID1
CHMP7
CHPT1
CHRNA1
CHST11
CHST8
CIDEA
CKAP4
CLCN3
CLDN1
CLEC16A
CLEC4GP1
CLECL1
CLGN
CLN8
CLSTN2
CLU
CMIP
CMPK1
CNN3
CNOT4
CNTLN
COG2
COG3
COL11A2
COL12A1
COL18A1
COL4A2
COL9A3
COMMD6
COMMD7
COMTD1
COPS5
COQ5
COX6A1
CPA5
CREB3L2
CREB5
CRIM1
CSGALNACT1
CSPP1
CTCF
CTNNBL1
CTNND2
CTR9
CTRB2
CUL3
CUL4A
CXCL1
CXCL13
CYB561D2
CYFIP1
CYP11B2
CYP1A2
CYTSB
D4S234E
DAAM2
DAB1
DACT3
DAGLB
DAPK3
DAPL1
DAXX
DCI
DDAH2
DDC
DENND4A
DENND5A
DEPDC1B
DGKH
DGKI
DHRS11
DHX16
DIO2
DIP2C
DKK2
DLD
DLEU2
DLGAP1
DMKN
DMPK
DMRTA2
DNAH10
DNAH11
DNAH12
DNAH17
DNAH9
DNAI2
DNAJB1
DNAJB8
DNAJC6
DNM3
DOCK1
DOCK4
DPP6
DRG2
DUSP1
DUSP11
DUSP27
DUSP6
DYSFIP1
DZIP1
EDARADD
EDNRB
EEF1E1
EFHD1
EFNA5
EGFL8
EHD4
EHMT2
EIF2C2
EIF3D
EIF4E3
EIF5
EMILIN3
EMX2OS
ENPP5
ENPP6
EP400
EPHA10
EPHA3
EPHA4
EPS8L2
ERCC2
ERN2
ESR1
ESYT2
ETS1
ETV5
EXOC3L2
EXOG
EXOSC4
EXOSC9
EZH1
F2RL1
FADS2
FAM100A
FAM110B
FAM120B
FAM12B
FAM13C
FAM171A1
FAM176A
FAM180A
FAM19A5
FAM21C
FAM38A
FAM43B
FAM55C
FAM78B
FAM84B
FAM90A9
FARP1
FAT3
FAT4
FBLN1
FBN1
FBXL16
FBXL5
FBXL7
FBXO4
FBXO6
FBXW11
FCER1A
FCGBP
FCGR1A
FER
FERMT2
FES
FGF1
FGF12
FGFR4
FGGY
FHIT
FIGN
FILIP1
FLJ23834
FLJ23867
FLJ42289
FLJ44606
FMOD
FNDC8
FOXK1
FOXM1
FOXN2
FRAS1
FRMD4A
FZD4
GAB1
GABBR2
GALNS
GALNT13
GALNT2
GALNT9
GALNTL1
GALNTL4
GAP43
GAS7
GATA5
GCA
GDF6
GDNF
GFI1
GFM1
GFOD2
GFPT2
GFRA3
GGA3
GH1
GHR
GIPC1
GJB3
GLB1L3
GLI2
GLRA3
GLRX3
GLTPD1
GMEB2
GMIP
GNA11
GNA12
GNG7
GOLGA6L5
GPAT2
GPR113
GPR123
GPR45
GPR56
GPR61
GPR62
GPT
GPT2
GPX4
GRIK2
GRIK4
GRIK5
GRK5
GRXCR1
GTF2E2
GTF2IRD1
GTSF1
GUF1
GUSB
GXYLT2
GZMM
H2AFY
H3F3B
H6PD
HAAO
HAL
HCFC2
HCN2
HCN4
HEATR2
HECW1
HELB
HEMK1
HERC2
HES6
HES7
HEXIM1
HEYL
HFE2
HIST1H1A
HIST1H2BE
HIST1H4B
HIVEP1
HIVEP3
HLA-DMA
HLA-DOA
HLA-DPB2
HLA-DQB2
HLA-DRB5
HLTF
HOOK2
HOPX
HOXA10
HOXB3
HOXB9
HOXD3
HOXD4
HPCAL1
HPGD
HPSE2
HRH2
HRNBP3
HS6ST3
HSPBAP1
HSPG2
IDH3B
IER3
IER5L
IGDCC3
IGF2BP3
IGF2R
IGFBP3
IGSF21
IL17D
IL1F6
IMPA2
INPP5E
INPPL1
INTS1
INTS3
INTS6
IPCEF1
IPO7
IQSEC1
IRGQ
IRX4
ISLR2
ISM1
ITGB1BP3
ITGB4
ITPA
IWS1
JAK1
JMJD5
JOSD1
KALRN
KBTBD8
KCMF1
KCNAB2
KCNB1
KCNB2
KCNE1
KCNE2
KCNG2
KCNIP4
KCNJ1
KCNJ15
KCNK9
KCNN2
KCNN4
KCNQ1
KCNQ1DN
KCNQ3
KCTD15
KCTD19
KCTD3
KDM2A
KDM4B
KIAA0146
KIAA0182
KIAA0226
KIAA0368
KIAA0427
KIAA0556
KIAA0562
KIAA0664
KIAA1026
KIAA1191
KIAA1244
KIAA1324L
KIAA1383
KIAA1530
KIAA1875
KIF2C
KIF5C
KIRREL3
KITLG
KLC1
KLHL2
KRBA1
KRT26
KRT72
KRT77
KRTAP4-11
KTN1
LAMA5
LAMP1
LARP1
LARP6
LAT
LDB2
LDHD
LEPRE1
LGALS2
LGALS3BP
LIN37
LINGO1
LINGO3
LMBR1L
LNPEP
LOC100130274
LOC100302640
LOC145814
LOC145845
LOC283174
LOC285074
LOC440461
LOC440563
LOC645323
LOC645752
LOC729375
LOC93622
LPAR3
LPIN1
LPP
LRDD
LRP5
LRP8
LRRC27
LRRC32
LRRC56
LRRK1
LRRN4
LSM2
LY6G5B
LY6G5C
LY9
MACF1
MAD1L1
MAD2L1
MADCAM1
MAGI1
MAGOHB
MANEAL
MAP2K1
MAP9
MAPK8IP3
MARS2
MAST3
MAST4
MAT2A
MBNL1
MBTD1
MCART1
MCF2L
MDGA2
MED23
MED24
MEG3
MEGF6
MEIS1
MET
METTL10
METTL9
MFAP3L
MFI2
MFSD6
MFSD6L
MGAT5B
MIB2
MICA
MIP
MIR124-3
MIR129-2
MIR381
MIR519A2
MIR548F1
MKLN1
MKRN1
MLH1
MLH3
MMP16
MMP20
MN1
MOBKL3
MOG
MORC1
MPRIP
MR1
MRAP
MRGPRF
MRPL12
MRPS14
MSC
MSH4
MSLN
MTF2
MTL5
MTMR3
MTSS1L
MUC2
MUC5B
MUC6
MUSK
MX1
MYD88
MYH11
MYL1
MYLIP
MYLK4
MYO15B
MYO1B
MYO1C
MYO1H
MYT1L
N4BP2
NACC2
NANP
NAPSB
NARFL
NCAM1
NCOR2
NCRNA00160
NCRNA00200
NCRNA00201
NDRG4
NDUFV2
NEK7
NELL1
NETO1
NEU1
NEURL1B
NF2
NFATC1
NIPA2
NKIRAS2
NKPD1
NKTR
NKX6-2
NLRC3
NLRP11
NNMT
NOD2
NODAL
NOP2
NOS1
NOTUM
NPBWR1
NPHP4
NPTX2
NPY5R
NR1H2
NR2E1
NR4A3
NRF1
NRSN1
NRTN
NRXN2
NSD1
NSUN4
NTN1
NTNG2
NTSR1
NUDT16P
NUMA1
NXN
NXNL2
NXPH1
NYNRIN
OAZ2
OBSCN
OCA2
OCIAD1
OCIAD2
ODZ4
OGDHL
OLFML2B
OLIG3
ONECUT2
ONECUT3
OPCML
OPRM1
OPTC
OR10A7
OR10X1
OR11A1
OR2W1
OR5B12
ORAI3
ORAOV1
OSBPL3
OSBPL5
OSBPL6
OTX2
P2RX1
PACRGL
PALM3
PAPPA2
PARP11
PARP6
PATL1
PAX2
PAX6
PAX7
PBX1
PBX4
PCCA
PCDHB17
PCGF2
PCGF3
PCLO
PCMTD1
PCNXL2
PDCL
PDE3A
PEBP4
PEG10
PEMT
PFKP
PGAP2
PGBD5
PHACTR1
PHACTR3
PHF1
PHF12
PHF17
PHLDB3
PICK1
PKN1
PLCD4
PLCG1
PLCL2
PLEC1
PLEKHA5
PLEKHA7
PLXNA4
PMEPA1
PNMAL2
PNN
PNPLA2
POMT1
POU2F2
POU4F2
PPFIA2
PPM1M
PPP1R10
PPP1R14B
PPP2R1A
PPP2R3A
PQLC1
PRDM16
PRIC285
PRKAA2
PRKCE
PRKCZ
PRKG2
PROC
PROM2
PROX1
PRR22
PRR5L
PRSSL1
PSCA
PSD3
PSG7
PSMD13
PSME2
PTAFR
PTBP1
PTCHD2
PTGES3
PTH2
PTP4A1
PTP4A3
PTPN2
PTPRA
PTPRE
PTPRF
PTPRN2
PTPRO
PTPRS
PWWP2B
PYCR1
PYY
RAB11FIP4
RAB14
RAB1B
RAB23
RAB27A
RAB37
RAB3B
RAB3C
RABL5
RAGE
RAPH1
RARRES1
RASA3
RASGRP4
RBL1
RBX1
RCVRN
REEP3
RELB
REM1
REPS1
RFC2
RFFL
RFT1
RFTN1
RFWD2
RFX7
RG9MTD1
RGL2
RGS18
RHBDF1
RHOBTB2
RIMBP2
RIPK1
RLF
RNF111
RNF150
RNF160
RNF215
RNF39
RNF44
ROR1
ROR2
RORA
RP11-529I10.4
RPL14
RPL27A
RPLP0
RPS15
RPS6KA2
RSL24D1
RTBDN
RTDR1
RUNX3
S100B
SAP30BP
SARDH
SBF1
SCGBL
SCRIB
SCUBE2
SDCBP2
SDCCAG3
SDHB
SDK1
SDR42E1
SEL1L2
SEMA4B
SEMA4C
SEMA4F
SEMA4G
SENP7
2015-09-13
SERPINA4
SETD1B
SETD6
SETD7
SF1
SFRS8
SFTPA1
SFXN5
SGCG
SGCZ
SGPP1
SGPP2
SGSM2
SH2B3
SH2D1B
SH3GL1
SH3TC1
SH3TC2
SHC2
SHF
SHH
SLC10A4
SLC16A5
SLC18A1
SLC18A2
SLC22A3
SLC25A21
SLC25A22
SLC26A8
SLC27A3
SLC2A9
SLC35A1
SLC35D1
SLC38A3
SLC38A8
SLC39A13
SLC44A2
SLC5A9
SLC6A16
SLC6A5
SLC6A9
SLC7A9
SLCO1C1
SLCO3A1
SLCO5A1
SLFN11
SMAD1
SMAD3
SMAD6
SMAD7
SMARCA5
SMNDC1
SMOC2
SMPD1
SMTNL2
SMURF1
SNAI2
SNAPC1
SNAPC3
SNAPIN
SNCA
SNTB1
SORCS2
SORD
SOX30
SOX5
SPAG16
SPAG4
SPAG5
SPAG7
SPATS2
SPEG
SPG20
SPG7
SPOCK3
SPOP
SPSB4
SPTBN2
ST6GALNAC3
STAB1
STAMBP
STARD3
STAT3
STAT5A
STBD1
STK24
STK32C
STRA8
STX4
STX6
SULT2B1
SUV420H2
SVOP
SYNE2
TAF1C
TAF3
TANC1
TANC2
TAP2
TBC1D14
TBC1D21
TBC1D2B
TBCD
TBL1XR1
TBL3
TBRG4
TBX5
TCF3
TCP10
TCP10L
TCTEX1D1
TEAD4
TECPR1
TESK1
TEX12
TFAP2A
TFG
TGFB1I1
TGIF1
TH1L
THRA
TIMM23
TIMM44
TJAP1
TJP3
TLE1
TLL1
TLX1
TLX1NB
TLX2
TMCO3
TMED2
TMEM132B
TMEM132C
TMEM134
TMEM175
TMEM18
TMEM200B
TMEM30A
TMEM72
TMEM74
TMEM87B
TMPRSS12
TMPRSS13
TNFAIP8L1
TNKS
TNNT3
TNRC18
TNXB
TPD52
TPP2
TPRA1
TRAF3
TRAK1
TRAP1
TRAPPC9
TRIM4
TRIM40
TRIM44
TRIP6
TRNP1
TRPC4AP
TRPM2
TSKU
TSNARE1
TSPAN10
TSPAN18
TSPAN9
TTC15
TTLL8
TTR
TUBA8
TUBB3
TUSC3
UBA8
UBASH3B
UBE2E1
UBE2E2
UBE2G1
UBE2Q1
UBE3C
UBXN7
UEVLD
UGT2B7
UNC45A
UNC5A
UNC5B
USHBP1
USO1
USP32
USP39
USP42
USP44
USP48
VANGL1
VARS
VASH1
VGLL4
VIM
VN1R4
VNN2
VPS36
VPS52
VSTM2L
VWA2
VWA5B2
WAPAL
WASF3
WBSCR17
WDR27
WDR5
WDR60
WDR69
WDR73
WDR8
WDR91
WHSC1
WIPI1
WNT2
WNT6
XPO1
XPO7
YPEL2
YTHDC1
ZBED4
ZC3H3
ZC3H7B
ZCCHC7
ZDHHC7
ZFHX3
ZFP36L2
ZFP90
ZFYVE27
ZFYVE28
ZHX2
ZMPSTE24
ZMYND11
ZNF14
ZNF140
ZNF141
ZNF167
ZNF195
ZNF202
ZNF223
ZNF233
ZNF235
ZNF250
ZNF292
ZNF329
ZNF350
ZNF362
ZNF410
ZNF43
ZNF460
ZNF485
ZNF521
ZNF546
ZNF551
ZNF556
ZNF598
ZNF671
ZNF687
ZNF703
ZNF808
ZNF816A
ZNF827
ZNF83
ZNF84
ZNF90
ZNRF1
ZNRF3
ZP1
ZSCAN2
ZWINT

## Sheet: S2b.hypo_gene.ID
ABCG1
ABLIM1
ADAMTS5
AHNAK2
ALDH4A1
ANKRD11
ANKRD44
APBA1
B3GALNT1
BMP4
BMPR1A
C12orf72
C4orf44
CASP12
CCDC135
CCDC28A
CD1E
CDH7
CELSR3
COL25A1
CPSF1
DIAPH3
EVX1
FAM59A
FASTKD2
FBRSL1
FGFRL1
FLNB
FOXI3
FOXP4
GABBR1
GOLGA7B
GTDC1
HBP1
HDAC7
KIAA0415
LOC100133669
LOC728276
LRRC2
LRRCC1
MAGI2
MPPED2
MUC21
MYO15A
NAT15
NEBL
NOC4L
NOTCH3
NR5A1
ORAI2
PDYN
PI4KA
PLCD1
POLR3E
POT1
RAB11FIP3
REEP4
RNF213
RTCD1
RUNX2
SELK
2015-09-15
SLC25A37
SND1
SOLH
SYNE1
THOC3
TLE6
TRANK1
TREM1
TRIM27
TSPAN31
XRCC5
ZDHHC22

[truncated: 8 more sheets: S3a.up_regulated_gene_ID, s3b.down_regulated_gene_ID, s3c.hyper_down.genes_ID, S4a.up_regulated.miRNAs, S4b.down_regulated.miRNAs, s4c.upmiRNA.targets, s4d.downmiRNA.targets, s4e.9.hyper.miRNA.targets]
