# Supplementary material for: An integrative genomics approach for identifying novel functional consequences of PBRM1 truncated mutations in clear cell renal cell carcinoma (ccRCC)
Source: BMC Genomics. 2016 Aug 22;17(Suppl 7):515. doi: 10.1186/s12864-016-2906-9 (PMC5001239; doi:10.1186/s12864-016-2906-9)
Supplement: Additional file 3: — Detailed information and functional enrichment results of 128 up-regulated genes and 485 down-regulated genes. (XLS 399 kb) [file 12864_2016_2906_MOESM3_ESM.xls]

## Sheet: General.Informations
General information of the sheets in this file
Sheet name	Content
S5a.Up_regulated_genes	Detailed information of 128 up regulated genes
S5b.Down_regulated_genes	Detailed information of 485 up regulated genes
S5c.Up_regulated.function	Function enrichment results of 128 up regulated genes in PBRM1 mutated group
S5d.Down_regulated.function	Function enrichment results of 485 up regulated genes in PBRM1 mutated group

## Sheet: S5a.Up_regulated_genes
Gene	logFC	logCPM	PValue	FDR
NEB	3.98054	3.69313	9.2191e-12	1.35705e-07
PCDHGA5	2.80399	1.94672	3.72316e-07	0.00263769
RMRP	2.38691	0.539518	6.18224e-07	0.00263769
FLT3	2.48457	1.37724	7.16763e-07	0.00263769
ATP8B3	2.02443	2.76293	1.64111e-06	0.00483144
PTPRN	3.68473	3.19201	7.07965e-06	0.014281
RGS7	3.8646	1.48435	1.19118e-05	0.0175342
SLC22A24	2.78233	0.0106934	2.13251e-05	0.0261588
PLEKHG6	1.66637	2.07894	4.18617e-05	0.0440146
FCGR2C	1.54797	2.43462	8.17653e-05	0.0607795
PAQR6	1.48171	-0.0216447	0.000128721	0.0794292
SLC5A9	1.66199	4.0276	0.000159052	0.0867128
PIPOX	1.62087	4.35635	0.000167767	0.0879384
BTBD16	1.78312	1.03499	0.000190244	0.0882437
SLC26A9	1.84588	3.03541	0.000225536	0.0882437
ABCA17P	1.847	0.654751	0.000227308	0.0882437
LEAP2	1.75761	0.663492	0.000227803	0.0882437
C14orf180	2.93691	1.78932	0.000245879	0.0928036
ATG9B	1.80269	1.46549	0.000331024	0.105349
AKR7L	1.44413	1.14316	0.000341668	0.105349
ARHGAP33	1.00208	2.22291	0.000398635	0.11321
BMP2	1.08702	4.87103	0.00061772	0.146659
KIAA0319	1.75896	1.30431	0.000710228	0.158402
LOX	1.59159	8.27269	0.000805861	0.164634
DUSP5P	1.36655	-0.452518	0.000917263	0.178145
FCGR2B	1.31998	3.83776	0.000921362	0.178145
EYA1	2.53072	1.08754	0.00109613	0.192722
SLC39A14	1.12712	8.41923	0.00115439	0.192722
FLJ40330	2.22283	1.10557	0.00116033	0.192722
KRT86	1.53308	0.770258	0.0011878	0.192722
CGREF1	1.38856	4.90221	0.00133214	0.200555
RYR2	1.84787	1.52281	0.00138702	0.202148
TMEM198	1.10416	2.45655	0.0014575	0.204723
ABHD1	1.29108	0.076147	0.00167496	0.211463
ADAMTSL4	1.02721	4.32708	0.00172779	0.211463
GLTPD2	1.63469	0.538341	0.00173616	0.211463
GC	3.14788	4.33393	0.00184843	0.214598
HPCAL4	1.92378	-0.210811	0.00185149	0.214598
DGKI	1.50415	1.57909	0.00200083	0.225643
KCNIP2	1.19196	-0.509582	0.00205888	0.225756
DNAH5	1.52994	3.47443	0.00207501	0.225756
CES8	1.33113	4.31695	0.00293396	0.276628
NMNAT2	1.32125	1.55736	0.00294758	0.276628
AZGP1	1.64856	4.92218	0.00315823	0.282657
DGCR5	1.12021	5.776	0.00326315	0.284222
IL1RL1	1.86009	3.64986	0.0034675	0.291666
C8orf46	1.4793	2.76509	0.00357125	0.296999
C22orf45	1.2042	2.48181	0.00375339	0.303571
CCL18	1.97451	5.25124	0.00387252	0.309802
SGK196	1.09897	0.528063	0.00424647	0.327294
SRCIN1	1.21626	1.18281	0.00474363	0.340489
UGT1A6	1.32827	7.39861	0.00478412	0.340489
FAM101A	2.16035	2.87141	0.00509179	0.348043
PBX4	1.11829	-0.239775	0.00518336	0.348397
ABCC2	1.42269	4.91151	0.00533709	0.35212
UGT2B7	1.24131	7.30409	0.00566377	0.356208
UNC13A	1.38359	0.504452	0.00576353	0.356467
IL18R1	1.03081	3.4217	0.00613975	0.367077
NOL4	2.32368	0.472695	0.00615391	0.367077
KCNMB2	1.40958	0.738118	0.00634019	0.370628
DOC2A	1.39757	2.89791	0.00647088	0.370628
LOC285733	1.4477	1.02137	0.00673014	0.373273
AKR7A3	1.18076	4.29328	0.00709303	0.380351
PCDH10	1.58085	3.85456	0.00767649	0.39788
RPPH1	1.53628	1.59268	0.00864098	0.421176
FAM153B	1.38918	-0.631825	0.00982115	0.438161
TRIM54	1.81244	1.81275	0.00999448	0.443059
PABPC1L	1.1605	2.64531	0.0100531	0.443059
LNP1	1.00029	3.14586	0.0101622	0.445202
ANXA13	1.44523	4.72707	0.0102645	0.446353
RHBDL1	1.16109	0.975795	0.0106529	0.457172
ENKUR	1.24825	0.939267	0.0107679	0.459104
ATP13A4	1.58272	1.23529	0.0116741	0.468236
SLC25A34	1.08869	2.21879	0.0120043	0.471207
GGT8P	1.00466	0.943982	0.0123788	0.482629
NOG	1.51546	1.23558	0.0125814	0.482629
LOC285768	1.4404	2.25208	0.0139555	0.501958
SH2D5	1.00554	0.870567	0.0142253	0.504043
TMEM195	1.17931	3.4413	0.0142979	0.504232
FER1L4	1.24483	2.90339	0.0148519	0.513193
CYorf15B	1.87494	0.886822	0.0152109	0.517473
FIBCD1	1.74559	2.39539	0.0154345	0.52109
MMP1	1.45749	3.07435	0.0155935	0.525253
CLEC18B	1.14496	6.18106	0.0158327	0.529933
FGB	2.11343	7.73911	0.016424	0.543284
CARD11	1.13078	4.28358	0.0172748	0.550412
HSPA7	1.01661	2.05914	0.0177816	0.556364
SSTR1	1.05694	2.41675	0.0180006	0.557755
CACNA2D1	1.13154	3.27743	0.0181639	0.560032
PKLR	1.13936	4.67273	0.0213264	0.570481
HSD17B2	1.01571	1.55623	0.0214607	0.570481
SLC47A2	1.32483	1.40669	0.0218753	0.570481
C5orf23	1.16282	7.46246	0.0223125	0.570481
FCER1A	1.21147	2.27615	0.0239048	0.58545
CAPN14	1.26099	-0.401401	0.0246869	0.594117
FMO1	1.02317	6.00149	0.0252591	0.600012
WDR17	1.01741	2.07578	0.0268902	0.6062
GABRB3	1.11199	4.11112	0.027323	0.60699
PDZD3	1.08847	2.14095	0.027942	0.60699
ARMC3	1.37124	-0.0611594	0.0280215	0.607476
NKAIN1	1.12832	0.64619	0.0288835	0.615291
SLC17A3	1.42796	7.63109	0.0294296	0.617449
CDR1	1.25008	-0.586187	0.0312984	0.631112
ENTPD8	1.15039	-0.383124	0.031438	0.631564
PCDHB5	1.0352	3.6239	0.0314548	0.631564
LOC254559	1.23107	3.36591	0.031475	0.631564
NTSR1	1.45667	0.156037	0.0315782	0.631564
DPY19L2P1	1.11286	-0.34591	0.0318913	0.635079
GDF6	1.10105	4.21971	0.0334764	0.643814
KISS1R	1.33679	2.80118	0.0358819	0.648871
ASPG	1.43745	3.42955	0.0369131	0.657542
KCNN1	1.22675	1.59956	0.0379437	0.666505
EGR2	1.01841	4.62966	0.0395442	0.669091
FAM153C	1.45831	-0.666031	0.0397776	0.669091
DDX43	1.41098	0.125509	0.0401118	0.669145
CCL20	1.22764	4.48119	0.0406719	0.672995
ABCC6P1	1.12834	2.57072	0.0413849	0.675547
SLC17A9	1.00689	2.89764	0.0414415	0.675547
AVPR1B	1.10859	0.892586	0.0417326	0.676188
FAM153A	1.17321	0.974562	0.0419588	0.676188
SLC5A1	1.27873	5.74893	0.0422606	0.676905
ITGB6	1.18408	5.16512	0.0426411	0.67821
PPAP2C	1.03451	3.26727	0.042941	0.67821
MIAT	1.04668	2.72324	0.0437063	0.683347
TRIM7	1.02287	1.84054	0.044159	0.686872
CCL14-CCL15	1.03778	1.91132	0.0455482	0.690368
PLCH2	1.11611	3.34037	0.0460878	0.691066
ZNF208	1.08012	1.63434	0.0472184	0.694361

## Sheet: S5b.Down_regulated_genes
Gene	logFC	logCPM	PValue	FDR
CPS1	-2.7692	2.42226	2.7892e-06	0.00684283
UST	-2.97679	3.11998	7.7614e-06	0.014281
CYSLTR2	-4.48068	4.65203	1.14196e-05	0.0175342
BAG2	-1.87543	3.07628	1.42752e-05	0.0191028
BAAT	-7.76708	7.33365	2.55413e-05	0.0289207
SCG5	-2.36185	2.6093	4.85173e-05	0.0475258
SILV	-5.4546	6.37125	5.16585e-05	0.0475258
TUBB2B	-2.65177	2.15614	7.27357e-05	0.0607795
TMEM158	-3.97517	3.31298	8.05023e-05	0.0607795
NPAS3	-2.11411	1.23036	8.25808e-05	0.0607795
SYNC	-2.7466	3.05673	0.000114706	0.0794292
ABCA6	-3.58696	3.10942	0.000123981	0.0794292
SV2B	-4.46492	4.35467	0.000129504	0.0794292
PTGES	-2.79695	3.40521	0.000144694	0.083378
NACAD	-1.88017	2.74558	0.000147271	0.083378
ATRNL1	-3.02269	2.30586	0.000173248	0.0879384
CPXM1	-3.56458	4.36156	0.000200937	0.0882437
THBS4	-4.86451	5.6855	0.000200985	0.0882437
TRIM29	-2.99929	2.04487	0.000210596	0.0882437
ZBTB7C	-2.4332	2.73722	0.000213328	0.0882437
FAM40B	-2.62808	2.30766	0.000215788	0.0882437
GPR143	-4.11165	4.69713	0.000273733	0.100734
BDKRB2	-2.70899	6.0392	0.000292874	0.103801
MAP3K9	-1.40703	0.931631	0.000326035	0.105349
KRT17	-3.9404	4.2124	0.00033156	0.105349
FOXP1	-1.08119	5.43297	0.000337822	0.105349
SLC2A10	-1.425	4.03087	0.000343528	0.105349
MFAP2	-3.74303	3.61034	0.000389347	0.11321
SCIN	-2.19565	6.40364	0.000390413	0.11321
INPP5J	-3.68152	3.65064	0.000399925	0.11321
DNASE1	-3.58398	3.69238	0.000435751	0.121024
HP	-7.22759	10.1479	0.000469675	0.12803
ANXA3	-2.41129	3.55475	0.000509875	0.134797
PAPPA	-1.87665	3.19239	0.000512815	0.134797
SLC15A1	-3.24721	3.13888	0.000534501	0.135653
C14orf132	-2.16823	4.09182	0.000549717	0.13715
PLXNA4	-3.23585	2.83307	0.000566485	0.138978
STK33	-2.24765	2.2453	0.00058131	0.140277
TMPRSS3	-2.67416	3.6949	0.000630606	0.147342
SUSD4	-2.60167	2.51328	0.000647773	0.148988
ERP27	-3.54411	4.48323	0.000688051	0.155817
BDH1	-2.08956	3.65625	0.000756152	0.161946
SOBP	-1.60023	2.98722	0.000759042	0.161946
FNDC4	-2.0453	3.15452	0.000759124	0.161946
SLC19A2	-1.93292	4.62453	0.000772735	0.162495
HOXB9	-2.45997	2.95631	0.000811036	0.164634
C1QTNF3	-2.21225	5.6704	0.00081646	0.164634
C2	-2.0788	7.27787	0.000919028	0.178145
FOXD1	-1.9024	1.55469	0.000931875	0.178145
CAPN3	-3.01967	5.31449	0.000985795	0.184041
TMEM30B	-2.16454	3.41714	0.000987718	0.184041
TGFB2	-1.24859	4.154	0.00101593	0.186932
FGD1	-1.3005	3.57644	0.00107503	0.192722
TSPAN8	-3.33085	2.91793	0.00107884	0.192722
KIAA1644	-2.71095	2.16404	0.00116945	0.192722
PSD3	-1.5847	3.64702	0.00117311	0.192722
GPC3	-2.21857	3.55671	0.00117838	0.192722
ITIH3	-2.40516	2.34584	0.00118877	0.192722
SLC6A20	-3.52303	2.977	0.00119142	0.192722
RAMP1	-2.9898	3.09202	0.00121393	0.193461
CLDN11	-2.36343	1.91483	0.00122227	0.193461
CPZ	-3.23104	2.93649	0.00126519	0.198124
C14orf37	-1.52597	2.38803	0.00131555	0.200555
FOXC1	-1.0233	4.5084	0.00133198	0.200555
ELOVL4	-1.68898	1.2399	0.00133522	0.200555
DIRAS3	-2.364	2.64629	0.00135666	0.201718
CPXM2	-2.10115	6.36929	0.00140173	0.202289
SYN1	-1.83332	1.80122	0.00143894	0.204723
TSPYL3	-1.71606	0.537227	0.00147421	0.204723
ODZ2	-2.85064	3.10676	0.00147583	0.204723
MCOLN3	-2.702	1.50031	0.00148813	0.204723
PKIA	-1.94516	2.71374	0.00153897	0.207892
CLCNKA	-4.63346	4.4821	0.00153942	0.207892
DCBLD2	-1.73543	7.03659	0.00156708	0.209691
CATSPERG	-3.35953	2.6693	0.00160366	0.209691
PRR15	-2.45831	1.54811	0.00161717	0.209691
SNPH	-1.31937	3.04105	0.00162397	0.209691
CADM3	-2.58473	4.55936	0.00166108	0.211463
LEPREL2	-1.99805	4.26946	0.00169807	0.211463
LTF	-3.19135	6.67593	0.00171905	0.211463
2015-09-03	-3.0341	2.78463	0.0017593	0.212269
TRNP1	-2.08861	2.99757	0.00177963	0.212976
RIC3	-2.29312	1.71146	0.00181689	0.214598
CREB3L1	-2.74181	4.27842	0.00182346	0.214598
CCDC109B	-1.08867	3.43276	0.00194495	0.223064
HMGB3	-1.09655	4.31502	0.00195484	0.223064
LRRN2	-2.42422	2.81294	0.0020081	0.225643
PALM2	-1.56196	1.57212	0.00205082	0.225756
ISLR	-3.37655	6.55313	0.00208578	0.225756
RTP4	-1.00716	4.0433	0.00210422	0.226089
CNDP1	-3.07554	1.94818	0.00217725	0.23224
KLHL3	-1.84718	3.40953	0.00220801	0.232859
C20orf132	-1.11061	0.691852	0.00221469	0.232859
BMPR1B	-3.26935	2.5082	0.0022914	0.23804
GATA3	-2.39766	3.65909	0.00229631	0.23804
ZNF662	-1.33017	1.98292	0.00233218	0.240068
TUBB2A	-1.3075	5.25762	0.00253582	0.255666
CRISPLD1	-2.03107	2.90369	0.00256213	0.256562
WNT5B	-1.86384	2.56793	0.00260786	0.257247
GPM6B	-1.80845	1.89438	0.00262041	0.257247
PRRX1	-2.34716	4.83699	0.0026214	0.257247
SLC16A7	-2.1379	3.14332	0.00265098	0.258427
FBLN1	-2.41999	6.37959	0.00275667	0.266962
LDLRAD2	-2.61057	6.2451	0.00280092	0.269474
PCDHA10	-2.04681	2.49128	0.00296861	0.276628
OVGP1	-2.5484	3.29075	0.0029808	0.276628
BCAT1	-1.11459	5.16743	0.0029867	0.276628
PPM1H	-1.56158	4.69987	0.00298804	0.276628
GAS1	-2.44496	3.60864	0.00301339	0.277232
CDHR1	-2.12641	4.54422	0.0030993	0.281616
SPON2	-1.66631	7.10378	0.00312	0.281757
ANO5	-2.51847	2.56452	0.00317738	0.282657
MUC13	-2.9445	3.66843	0.00319408	0.282657
SDR42E1	-1.25349	2.58954	0.00320677	0.282657
ROR2	-2.48752	4.09935	0.00326152	0.284222
LRRN4	-2.64653	4.06733	0.0033348	0.28694
MPP2	-1.76153	1.07683	0.00333955	0.28694
CLCNKB	-4.53016	6.02857	0.00335284	0.28694
SLIT2	-2.05053	3.68621	0.00341486	0.289794
LIMS3	-2.46452	1.62922	0.00342556	0.289794
GYG2	-2.97411	2.05211	0.00352983	0.295222
GRIK5	-2.85224	1.72337	0.00363274	0.298832
CADM4	-1.61954	4.17521	0.00365643	0.298832
EPB41L4B	-2.33565	1.33909	0.0036745	0.298832
CYP24A1	-3.64131	4.2263	0.00402066	0.319914
HOXB8	-1.61254	2.83171	0.00408438	0.323237
COL6A3	-2.05806	8.67097	0.00415661	0.327194
ASAP3	-1.04627	4.36201	0.00418639	0.327294
MFI2	-2.77278	3.84453	0.00426017	0.327294
SRPX	-2.15701	3.89459	0.0042754	0.327294
CYB5R2	-1.75176	1.84705	0.00430515	0.327294
FAM100B	-1.19711	5.36087	0.00431901	0.327294
SLC6A17	-2.26035	1.17395	0.00433575	0.327294
SYT7	-2.51718	2.40531	0.00438527	0.329343
SERPINA3	-2.34631	5.00922	0.00441302	0.329745
RELN	-2.74109	3.74239	0.00448629	0.332678
TNFAIP8L3	-2.13222	2.86011	0.00450438	0.332678
PIGZ	-1.91549	2.52237	0.00462013	0.336945
MAGED4B	-2.54976	2.96315	0.00462384	0.336945
SLAIN1	-1.06552	2.97367	0.00470158	0.340489
TCEAL7	-1.48371	1.8542	0.00475117	0.340489
FAM189A2	-2.07983	2.41334	0.00484845	0.341975
TSPAN2	-1.2925	3.38258	0.00486066	0.341975
IRX6	-3.54721	3.07998	0.00487872	0.341975
FAT2	-2.50746	2.06897	0.00492097	0.343302
IGF2	-3.76907	9.57617	0.00497495	0.345431
NXN	-1.17466	4.85035	0.00502836	0.347272
COL8A2	-1.68415	3.78813	0.00504865	0.347272
ZNF853	-1.20589	2.92234	0.00510981	0.348043
LRCH2	-1.39764	2.36898	0.0051308	0.348043
SLC38A5	-2.76588	4.57048	0.00517268	0.348397
TGM1	-3.24246	3.18184	0.00528188	0.351807
AXIN2	-1.34052	2.00847	0.00531666	0.35212
LDLR	-1.81164	5.38382	0.00536233	0.35212
ZDHHC3	-1.13543	6.37157	0.00541063	0.35212
SLITRK2	-2.2918	2.29079	0.00545092	0.35212
DNAH17	-2.44119	1.94231	0.00545403	0.35212
SCNN1A	-2.21951	5.99901	0.00558801	0.355757
CAND2	-1.24496	1.88533	0.00559111	0.355757
GALNT3	-1.77135	2.55866	0.00561285	0.355757
COX7A1	-1.83227	5.11097	0.0056312	0.355757
CCDC28B	-1.54325	2.5979	0.00571094	0.356208
NKAIN4	-2.44905	3.02852	0.00574481	0.356467
AHCYL2	-1.13474	5.78861	0.00583953	0.359656
SLC34A2	-2.80667	7.06168	0.0058864	0.361033
LRRC2	-2.0952	1.31223	0.00595624	0.3638
CLSTN2	-2.03325	2.72368	0.00599717	0.364787
ZMAT3	-1.15793	4.29043	0.00613803	0.367077
MXRA5	-1.77207	6.7365	0.00614535	0.367077
SLC4A1	-4.05974	5.45723	0.00616943	0.367077
KIAA1211	-1.70636	1.85437	0.00622852	0.367077
OXCT1	-1.3694	5.69872	0.00623432	0.367077
CNR1	-1.93561	2.16949	0.00646378	0.370628
EFS	-1.43263	2.58497	0.00654881	0.373273
ZNF714	-1.26118	2.66676	0.00667409	0.373273
ATP6V1C2	-1.85382	2.97278	0.00668213	0.373273
DUSP15	-2.51815	3.18303	0.006699	0.373273
MAN1C1	-1.36921	3.8286	0.00669919	0.373273
COLEC12	-2.28827	4.10786	0.00674528	0.373273
GNAO1	-1.86193	2.22579	0.00690732	0.378075
PDE10A	-1.67758	5.0941	0.00693112	0.378075
SCNN1B	-2.72914	3.03981	0.0069348	0.378075
SBK1	-1.43168	1.66739	0.0070376	0.380351
TFCP2L1	-2.31635	4.6875	0.00710574	0.380351
C12orf69	-2.29639	1.35083	0.00726785	0.386219
FAM176B	-2.0389	5.50194	0.00740503	0.392094
ANGPTL1	-1.89588	2.31493	0.00755462	0.395675
LOC400043	-1.09933	3.359	0.00763129	0.396935
BAI1	-3.62815	3.54288	0.00774307	0.399923
SLC26A7	-3.18421	3.50243	0.00792321	0.404692
NCRNA00087	-1.25468	1.71841	0.00795682	0.404692
PHKA1	-1.18993	4.48452	0.00797286	0.404692
DNAJA4	-1.00449	4.95289	0.00815221	0.40744
MAMDC2	-1.4304	1.58558	0.0081554	0.40744
SLC4A11	-1.8508	1.04155	0.0081654	0.40744
SSC5D	-1.80831	4.59201	0.00821189	0.408375
PCOLCE	-1.85673	6.00158	0.00837196	0.414933
CCDC85B	-1.99491	5.61591	0.00855376	0.421176
SLC16A10	-1.40055	2.02153	0.00862907	0.421176
RNF180	-1.19547	4.37524	0.00863426	0.421176
FAM169A	-1.51257	2.53215	0.00877557	0.423529
REEP1	-1.39461	2.05289	0.00894328	0.425865
SDCBP2	-2.04554	3.67219	0.00902517	0.425865
GPBAR1	-1.74449	1.62007	0.00907191	0.425865
PCDH19	-2.05818	1.50621	0.00908323	0.425865
ENO3	-2.40251	3.19125	0.00924212	0.430519
RASL11B	-2.47934	2.35973	0.00927955	0.430899
GRB14	-1.73403	3.50712	0.00946901	0.435688
LPAR1	-1.38929	3.64189	0.00953465	0.435688
HLA-G	-1.48075	5.68924	0.00955221	0.435688
CABYR	-1.1686	0.778123	0.00955971	0.435688
CLEC11A	-1.60835	4.15225	0.00963623	0.435688
A1BG	-1.71833	1.95722	0.00966724	0.435688
DOK5	-1.74442	3.0802	0.00967866	0.435688
COL5A1	-1.79593	7.74371	0.00985002	0.438161
SLC16A5	-1.22609	2.89968	0.00985267	0.438161
ATP5EP2	-1.33305	1.37078	0.0100479	0.443059
SPTBN2	-2.3276	4.32387	0.0101053	0.444031
TTC39C	-1.07927	3.555	0.0102579	0.446353
KIF26B	-1.62672	2.65162	0.0103451	0.44657
DPT	-2.5777	1.86581	0.0107534	0.459104
PRRG2	-1.72153	1.18655	0.010828	0.459104
C16orf89	-2.08131	1.73344	0.0109087	0.459104
C1orf161	-2.06783	1.90222	0.0109194	0.459104
TIMP1	-1.39551	9.49402	0.0110098	0.459104
KLHDC7B	-1.49626	1.76125	0.0110837	0.459988
ITGB3	-1.10515	5.62322	0.0110935	0.459988
PROM2	-2.5314	4.03753	0.011256	0.465417
FAM195B	-1.24064	6.3715	0.0113254	0.465669
CGNL1	-1.03503	6.74033	0.0113849	0.465692
MMP2	-1.3104	7.12278	0.0114047	0.465692
CACNB4	-1.76389	1.10334	0.0114274	0.465692
LRRN3	-1.74665	0.973045	0.0114762	0.465692
CYP39A1	-1.34281	2.44156	0.0114988	0.465692
GRHL1	-1.19903	1.69766	0.0115581	0.466124
ATP6V0D2	-3.58513	5.17569	0.0117944	0.469206
HTRA3	-1.61622	4.0601	0.0118343	0.469206
CDCP1	-1.4608	5.66429	0.0119898	0.471207
FBXO41	-1.21655	2.97979	0.0126535	0.482629
ITIH4	-2.66097	3.74424	0.0126799	0.482629
HOXB5	-1.30286	1.9626	0.0127996	0.482629
RALGPS1	-1.11423	2.72788	0.0128356	0.482629
VTCN1	-2.52284	2.49613	0.0128405	0.482629
RBP1	-1.42151	4.07977	0.0128425	0.482629
RAB25	-3.60613	2.38465	0.0128526	0.482629
HABP2	-2.80836	7.54201	0.0129855	0.484655
SLC24A3	-1.70846	2.5479	0.0129871	0.484655
MYO7B	-2.1617	5.90506	0.0130344	0.484655
CHRDL1	-2.74651	3.63569	0.0130383	0.484655
ERAP2	-1.51269	6.66388	0.013115	0.485057
BZW2	-1.27638	5.94622	0.0131507	0.48516
KCNJ12	-1.33169	1.81765	0.0132538	0.48774
C15orf27	-2.03489	1.63059	0.013387	0.491414
ST14	-1.25987	6.22384	0.0135159	0.493683
TMPRSS2	-2.94462	4.05593	0.0139053	0.501958
PMAIP1	-1.41465	2.65989	0.0139278	0.501958
ITPKA	-2.46751	2.19034	0.0140898	0.503402
NPTXR	-1.22118	3.3887	0.0141743	0.503975
PFKFB2	-1.13879	4.62293	0.0142447	0.504043
STAC	-1.27493	1.44842	0.0145133	0.507643
HMGA1	-1.15605	5.14822	0.0145906	0.508942
THBS2	-1.44936	7.34923	0.0148003	0.513193
EFR3B	-1.58252	2.86811	0.0149205	0.513684
NRIP3	-1.09102	1.35134	0.0149359	0.513684
DMKN	-1.61525	4.23206	0.0150065	0.514908
PGR	-1.25695	2.42253	0.0157891	0.529933
IFI27L2	-1.43593	5.38153	0.0158404	0.529933
ISG15	-1.44525	5.99797	0.0159813	0.532226
METRNL	-1.11276	4.82535	0.0162437	0.538529
COL1A2	-1.42028	10.3168	0.0164626	0.543341
F3	-1.48924	3.44812	0.0165996	0.546636
ZNF165	-1.44071	2.20368	0.0166394	0.546722
PCDHGA11	-1.44034	1.94506	0.0170749	0.550412
CTSK	-1.75113	5.66462	0.0171039	0.550412
PRLR	-1.52174	4.58583	0.01712	0.550412
PRICKLE1	-1.13665	4.01572	0.0171323	0.550412
SELM	-1.32108	6.10807	0.0171865	0.550412
KIF15	-1.29199	1.0935	0.0172568	0.550412
S100A2	-2.03903	4.0931	0.0173247	0.5508
GABRP	-1.91244	0.942878	0.0174248	0.552603
MYO3B	-2.20164	1.25953	0.0174565	0.552603
MEIS3	-1.37907	2.84185	0.0176533	0.556274
CDH3	-1.66325	2.05495	0.0176917	0.556274
ESRP1	-3.36559	2.03372	0.0177237	0.556274
ADCY1	-1.35134	3.67976	0.0178413	0.556364
C12orf34	-1.31443	2.0316	0.0178777	0.556364
SOX11	-1.79885	3.36347	0.0180361	0.557755
AKAP5	-1.07394	2.4439	0.0182045	0.560032
PLEKHF1	-1.01857	3.15281	0.0182886	0.560032
SFRP4	-1.96259	5.20415	0.0182965	0.560032
CYP17A1	-3.69328	6.34106	0.0184187	0.560581
B4GALNT1	-2.22733	4.88337	0.0187842	0.564023
GGT5	-1.23371	5.79395	0.0188536	0.564023
SYNGR3	-2.05507	1.27401	0.018894	0.564023
DBF4	-1.0084	3.00435	0.0189175	0.564023
PRRT3	-1.03459	1.40624	0.0189711	0.564023
ALDH1L2	-1.37016	3.34865	0.0190191	0.564023
SLC43A1	-1.24075	3.16597	0.0191065	0.564023
LAMC2	-1.60374	5.07695	0.0192394	0.564023
SOCS1	-1.10344	2.81458	0.0192439	0.564023
SLC26A10	-2.12419	1.48657	0.0192812	0.564023
FAM20A	-1.24822	4.33794	0.0195745	0.56545
PTGER2	-1.24231	2.98381	0.0196021	0.56545
ZNF280B	-1.13884	1.27947	0.0196049	0.56545
HSPB7	-1.76985	2.48307	0.0197437	0.56545
BACH2	-1.12927	1.65375	0.0198212	0.56545
MEGF11	-1.69551	3.19925	0.0198645	0.56545
SLC22A17	-1.04164	5.30777	0.0198717	0.56545
UBE2QL1	-1.46884	3.34643	0.0200062	0.56545
RNF182	-1.23547	1.51845	0.0200563	0.56545
P4HA3	-1.77259	3.97375	0.0200904	0.56545
ADAMTSL1	-1.25558	2.86322	0.0206372	0.570481
C2CD4B	-1.54674	0.938642	0.020848	0.570481
DCN	-1.99839	7.0126	0.02086	0.570481
MDFI	-1.47246	2.29235	0.0208728	0.570481
CXCL11	-1.61133	3.51812	0.02109	0.570481
IGFBP6	-1.44641	5.42951	0.0212192	0.570481
TACSTD2	-1.62444	5.54672	0.0213389	0.570481
SLPI	-2.71827	6.22967	0.0213979	0.570481
GRID1	-1.61967	2.24134	0.0214569	0.570481
F2RL2	-1.89119	2.15705	0.0215675	0.570481
F8	-1.32868	7.42441	0.0215716	0.570481
MPPED2	-1.36918	2.11988	0.021579	0.570481
LOC400696	-2.15821	0.59456	0.0216363	0.570481
NOS2	-1.53104	3.09627	0.0217865	0.570481
RPP25	-1.09674	3.55589	0.0219245	0.570481
NDUFA13	-1.29949	7.99388	0.0219771	0.570481
RSPO3	-1.49792	1.88427	0.0220621	0.570481
CCDC151	-1.48962	1.03	0.0222051	0.570481
PTGS2	-1.55533	3.78725	0.0222916	0.570481
C8orf4	-1.17044	6.3652	0.0222956	0.570481
DGAT2	-1.45063	2.22033	0.0223926	0.570481
H19	-2.00176	8.9648	0.0224465	0.570481
DSP	-1.20543	7.06071	0.0224542	0.570481
CLIC6	-1.92886	4.56372	0.0224767	0.570481
REG1A	-2.38518	6.35616	0.0225145	0.570481
GADD45G	-1.26005	2.81891	0.0226088	0.571823
MOBKL1A	-1.05137	6.28735	0.0227038	0.572261
ENPP1	-1.09961	3.67019	0.0228222	0.57426
FBN2	-1.85972	2.42866	0.0229476	0.576143
TIPARP	-1.07127	6.46973	0.023187	0.579565
PLAG1	-1.37058	1.04946	0.0231905	0.579565
FAM102A	-1.02914	6.23907	0.0236173	0.58545
LUM	-2.02926	7.19115	0.0237075	0.58545
KRT7	-2.10446	5.47939	0.0237875	0.58545
HS6ST3	-2.39363	1.41278	0.0238368	0.58545
PCDH7	-1.4664	2.71062	0.0238413	0.58545
NDUFS6	-1.21163	6.08752	0.0239137	0.58545
IGFBP2	-1.50357	5.98352	0.0239762	0.58545
SIX1	-1.25859	1.27377	0.0240301	0.58545
CENPE	-1.07859	2.14628	0.0245972	0.594117
COL1A1	-1.602	10.5725	0.0252891	0.600012
PSAT1	-1.65829	4.55855	0.0254082	0.600012
GREB1	-1.92211	3.21307	0.0255463	0.600627
STEAP3	-1.42768	5.74555	0.0256055	0.600627
IL17RE	-1.17579	2.20431	0.0257008	0.600627
HOMER2	-1.53286	2.49022	0.0257062	0.600627
SCARA3	-1.30507	5.29951	0.0260103	0.601908
PROM1	-1.9653	6.52752	0.0260115	0.601908
ZNF385B	-1.55153	3.55182	0.0261138	0.601908
RPL13AP20	-1.32824	1.27684	0.0262517	0.601908
PTPRD	-1.40748	5.02809	0.0265037	0.605799
NAT14	-1.31097	4.98762	0.0269331	0.6062
ZNF593	-1.41205	4.73653	0.0270245	0.60699
VANGL2	-1.18191	3.44569	0.027289	0.60699
FAM18A	-1.4604	1.34336	0.0273812	0.60699
CBR3	-1.21656	2.91218	0.0276951	0.60699
GPR110	-2.61523	2.20964	0.027697	0.60699
COX4I2	-1.5725	4.22118	0.0277564	0.60699
COL14A1	-1.07729	6.14668	0.027798	0.60699
FXYD3	-2.67731	2.54596	0.0281689	0.608965
DACT1	-1.08395	3.61314	0.0281729	0.608965
C11orf83	-1.32475	4.91967	0.0286598	0.613497
PKD1L2	-2.38271	1.58271	0.0287106	0.613497
FAM70A	-2.10987	4.91185	0.029246	0.617449
BEND6	-1.38847	1.42645	0.0293202	0.617449
MDK	-1.15158	5.89399	0.0295529	0.617449
GCNT1	-1.07768	3.43053	0.0297132	0.619516
MMP28	-1.3115	2.83419	0.0297793	0.620017
SOX5	-1.00172	0.918236	0.0300227	0.622255
C9orf16	-1.04312	5.02497	0.0300694	0.622255
LOC401431	-1.12858	0.869771	0.0301405	0.622255
MMP23B	-1.90464	1.87501	0.0302401	0.622729
CXCL10	-1.43226	5.6085	0.0304434	0.625003
RBM24	-1.09908	1.96795	0.0306308	0.62579
RAB6B	-1.01667	5.05507	0.030735	0.62579
MRGPRF	-1.35989	2.17877	0.0308128	0.62579
C17orf89	-1.07385	4.39959	0.0308712	0.62579
DES	-2.2637	4.74226	0.0315774	0.631564
RPL39	-1.19015	5.76312	0.0318717	0.635079
COL6A1	-1.08599	8.60689	0.0319265	0.635079
DLGAP5	-1.05991	2.16278	0.0322473	0.63973
SAA1	-3.31914	6.55254	0.0324384	0.640396
PHYHD1	-1.17817	2.98704	0.0325249	0.640396
RTN4RL2	-1.32788	1.88551	0.0326818	0.64095
UNC5D	-2.21645	2.84909	0.0329567	0.642026
HOXA1	-1.0004	0.928469	0.0330103	0.642026
PAEP	-5.45964	6.23028	0.0331684	0.643266
SPINK1	-2.61166	2.99969	0.0332562	0.643267
CLIC5	-1.11612	4.77783	0.0332995	0.643267
CCDC152	-1.05892	3.16117	0.0335921	0.643814
B4GALNT3	-1.63239	2.00395	0.0337036	0.643814
E2F8	-1.3299	1.64021	0.0339063	0.643814
CRYAA	-3.20122	3.47545	0.0339189	0.643814
FIBIN	-1.14383	4.79006	0.0339487	0.643814
KCNH2	-1.39761	1.4454	0.0340051	0.643814
RCN3	-1.42713	5.28306	0.0341355	0.643814
SHISA2	-1.39143	1.35649	0.0342834	0.643814
MOXD1	-1.34852	4.06676	0.034425	0.643814
MRC2	-1.13071	6.28241	0.0345227	0.643814
MUC20	-1.94589	6.91629	0.0345748	0.643814
SRRM3	-1.71792	2.42393	0.0346074	0.643814
DEFB1	-1.65278	7.37341	0.0350274	0.64629
CORO2B	-1.32379	2.89743	0.0351074	0.64629
TUBB3	-1.24191	4.38026	0.0354003	0.646812
PRR24	-1.04786	3.60747	0.0355637	0.646884
CPNE7	-1.70284	1.13053	0.0355683	0.646884
FAM155A	-1.12635	1.36189	0.0358372	0.648861
PDGFRA	-1.73042	4.72271	0.036011	0.64965
NTN1	-1.4181	2.46125	0.0360637	0.649703
CXCL9	-1.46594	6.92226	0.0361116	0.649703
TCHH	-1.78341	1.88344	0.0365123	0.652084
PRDM16	-1.28462	1.5047	0.0370646	0.658131
ODZ4	-1.144	4.34409	0.0381594	0.668207
UCHL1	-1.41849	4.94873	0.0382986	0.668207
GRAMD1B	-1.16397	2.72031	0.0383813	0.668207
COL6A2	-1.0599	9.20299	0.0383991	0.668207
CWH43	-2.65688	1.83285	0.0384037	0.668207
CLDN5	-1.31011	5.81313	0.0387404	0.669091
IL6	-2.07445	4.25069	0.0388017	0.669091
WISP2	-2.02667	2.90677	0.0389463	0.669091
PAX6	-1.16562	3.05943	0.0390051	0.669091
ALDH1A3	-1.17582	4.92323	0.0390176	0.669091
LOC388242	-1.09532	0.843275	0.0390613	0.669091
ST3GAL6	-1.01894	3.42654	0.0391582	0.669091
SLC16A11	-1.68156	1.4227	0.0391837	0.669091
KIT	-1.3258	5.38885	0.0393093	0.669091
SAC3D1	-1.102	3.09844	0.039581	0.669091
STOX1	-1.10491	0.966589	0.0396949	0.669091
ST6GALNAC2	-1.35018	2.53561	0.039806	0.669091
DEGS2	-1.6616	2.54853	0.0398417	0.669091
C12orf59	-1.96219	3.87196	0.0401851	0.669145
SNCAIP	-1.09609	1.2533	0.04046	0.672202
GLT25D2	-1.0408	0.978001	0.0405362	0.67271
COL24A1	-1.53237	0.456817	0.040714	0.672995
SUSD5	-1.10224	1.446	0.0407994	0.673282
SLC25A18	-1.01739	0.559498	0.040935	0.673697
EPHB2	-1.15508	3.41541	0.0409618	0.673697
CKMT1B	-2.4677	2.34602	0.0411187	0.675522
PLAC9	-1.49747	4.20129	0.0412452	0.675547
SMOC2	-1.11015	5.50903	0.0413476	0.675547
TREM1	-1.35772	2.08095	0.0414266	0.675547
TSPAN5	-1.09073	2.40747	0.0419883	0.676188
LENG9	-1.2575	3.21053	0.042078	0.676188
KLC3	-1.55555	0.833128	0.0422482	0.676905
PDPN	-1.86563	3.4851	0.0425889	0.67821
NAP1L3	-1.16327	2.04343	0.0427754	0.67821
DNLZ	-1.1483	2.97234	0.0428388	0.67821
B3GNT8	-1.22124	1.79292	0.0428459	0.67821
ANKRD19	-1.23245	2.4183	0.0430823	0.678984
OSTBETA	-1.60217	1.03474	0.0434103	0.681236
FMOD	-1.33271	5.93578	0.0435874	0.682559
PAH	-2.49726	6.93799	0.0441894	0.686872
FLG	-1.59885	2.7073	0.0444963	0.687831
ELAVL2	-1.50213	1.12283	0.044504	0.687831
POSTN	-1.27646	7.5721	0.0445782	0.687831
C8orf80	-1.34749	1.93532	0.0447948	0.688206
TPSB2	-1.24953	4.41562	0.0448424	0.688206
DUOX1	-1.24874	0.775587	0.0456066	0.690368
MLLT11	-1.05541	2.95284	0.045702	0.690368
IGFBP5	-1.08265	10.8135	0.0457275	0.690368
EPHB1	-1.37445	3.07684	0.04586	0.691066
OGN	-2.26705	3.26346	0.046036	0.691066
PIK3R6	-1.32772	2.81871	0.0464311	0.692767
GJB2	-1.08917	5.32878	0.0465769	0.692767
CCRL2	-1.14014	3.8158	0.046721	0.692767
FXYD1	-1.26075	3.65929	0.0477013	0.6959
KCNIP3	-1.39679	4.2662	0.0478344	0.696461
MGC42105	-1.18545	0.839517	0.0478923	0.696561
CPN2	-2.71112	4.83815	0.0479359	0.696561
LGI4	-1.38704	6.4097	0.0482661	0.700668
ALDH1A2	-1.49134	4.38183	0.0490013	0.703429
LAMA3	-1.01409	4.97956	0.0491054	0.703429
MMP9	-1.82954	6.13482	0.0491763	0.703429
KRT19	-1.95855	8.08721	0.0499166	0.703429

## Sheet: S5c.Up_regulated.function
GOID	Ontology Source	GO Term	GOLevels	GOGroups	Nr. Genes	% Associated Genes	Term PValue	Term PValue Corrected with Benjamini-Hochberg	Associated Genes Found	All Associated Genes
WP:24	WikiPathways_21.03.2014	Peptide GPCRs	[-1]	[None]	3	4.34783	0.0059042	0.00656023	[AVPR1B, NTSR1, SSTR1]	[AGTR1, AGTR2, ATP8A1, AVPR1A, AVPR1B, AVPR2, BDKRB1, BDKRB2, BRS3, C3AR1, C5AR1, CCKAR, CCKBR, CCR1, CCR10, CCR3, CCR4, CCR5, CCR6, CCR7, CCR8, CX3CR1, CXCR1, CXCR2, CXCR3, CXCR4, CXCR5, CXCR6, DARC, EDNRA, EDNRB, FPR1, FPR2, FPR3, FSHR, GALR1, GALR2, GALR3, GHSR, GNRHR, GRPR, LHCGR, MC2R, MC3R, MC4R, MC5R, NMBR, NPY1R, NPY2R, NPY4R, NPY5R, NTSR1, NTSR2, OPRD1, OPRK1, OPRL1, OPRM1, OXTR, SSTR1, …
KEGG:00140	KEGG_21.03.2014	Steroid hormone biosynthesis	[-1]	[Group1]	3	5.26316	0.0034515	0.0057525	[HSD17B2, UGT1A6, UGT2B7]	[AKR1C1, AKR1C2, AKR1C3, AKR1C4, AKR1D1, COMT, CYP11A1, CYP11B1, CYP11B2, CYP17A1, CYP19A1, CYP1A1, CYP1A2, CYP1B1, CYP21A2, CYP2E1, CYP3A4, CYP3A5, CYP3A7, CYP7A1, CYP7B1, HSD11B1, HSD11B2, HSD17B1, HSD17B12, HSD17B2, HSD17B3, HSD17B6, HSD17B7, HSD17B8, HSD3B1, HSD3B2, SRD5A1, SRD5A2, SRD5A3, STS, SULT1E1, SULT2B1, UGT1A1, UGT1A10, UGT1A3, UGT1A4, UGT1A5, UGT1A6, UGT1A7, UGT1A8, UGT1A9, UGT2A1, …
KEGG:00980	KEGG_21.03.2014	Metabolism of xenobiotics by cytochrome P450	[-1]	[Group1]	3	4.05405	0.00716737	0.00716737	[AKR7A3, UGT1A6, UGT2B7]	[ADH1A, ADH1B, ADH1C, ADH4, ADH5, ADH6, ADH7, AKR1C1, AKR1C2, AKR1C4, AKR7A2, AKR7A3, ALDH1A3, ALDH3A1, ALDH3B1, ALDH3B2, CBR1, CBR3, CYP1A1, CYP1A2, CYP1B1, CYP2A13, CYP2A6, CYP2B6, CYP2C9, CYP2D6, CYP2E1, CYP2F1, CYP2S1, CYP3A4, CYP3A5, DHDH, EPHX1, GSTA1, GSTA2, GSTA3, GSTA4, GSTA5, GSTK1, GSTM1, GSTM2, GSTM3, GSTM4, GSTM5, GSTO1, GSTO2, GSTP1, GSTT1, GSTT2, GSTT2B, HSD11B1, MGST1, MGST2, MGST…
KEGG:00982	KEGG_21.03.2014	Drug metabolism	[-1]	[Group1]	3	4.41176	0.00566903	0.00708629	[FMO1, UGT1A6, UGT2B7]	[ADH1A, ADH1B, ADH1C, ADH4, ADH5, ADH6, ADH7, ALDH1A3, ALDH3A1, ALDH3B1, ALDH3B2, AOX1, CYP1A2, CYP2A6, CYP2B6, CYP2C19, CYP2C8, CYP2C9, CYP2D6, CYP2E1, CYP3A4, CYP3A5, FMO1, FMO2, FMO3, FMO4, FMO5, GSTA1, GSTA2, GSTA3, GSTA4, GSTA5, GSTK1, GSTM1, GSTM2, GSTM3, GSTM4, GSTM5, GSTO1, GSTO2, GSTP1, GSTT1, GSTT2, GSTT2B, MAOA, MAOB, MGST1, MGST2, MGST3, UGT1A1, UGT1A10, UGT1A3, UGT1A4, UGT1A5, UGT1A6…
GO:0001658	GO_BiologicalProcess_20.03.2014_19h52	branching involved in ureteric bud morphogenesis	[6, 7, 8, 9]	[Group0]	3	4.34783	0.0059042	0.00656023	[BMP2, EYA1, NOG]	[AGT, AGTR2, AGXT, BCL2, BMP2, BMP4, CD44, CITED1, CTNNB1, CTNNBIP1, DLG1, EYA1, FGF1, FGF13, FGF2, FGF8, FOXD1, FOXD2, FOXD3, FOXD4, FOXD4L1, FOXD4L2, FOXD4L3, FOXD4L5, FOXD4L6, GDNF, GLI3, GPC3, GREM1, GZF1, HNF1B, HOXA11, HOXB7, HOXD11, ILK, LAMA5, LGR4, LHX1, MAGED1, MYC, NOG, NPNT, PAX2, PAX8, PBX1, PGF, PKD2, PRKD2, PSPN, PTCH1, SALL1, SHH, SIX1, SIX4, SMAD4, SMO, SMOX, SOX8, SOX9, TACSTD2,…
KEGG:05412	KEGG_21.03.2014	Arrhythmogenic right ventricular cardiomyopathy (ARVC)	[-1]	[None]	3	4.05405	0.00716737	0.00716737	[CACNA2D1, ITGB6, RYR2]	[ACTB, ACTG1, ACTN1, ACTN2, ACTN3, ACTN4, ATP2A2, CACNA1C, CACNA1D, CACNA1F, CACNA1S, CACNA2D1, CACNA2D2, CACNA2D3, CACNA2D4, CACNB1, CACNB2, CACNB3, CACNB4, CACNG1, CACNG2, CACNG3, CACNG4, CACNG5, CACNG6, CACNG7, CACNG8, CDH2, CTNNA1, CTNNA2, CTNNA3, CTNNB1, DAG1, DES, DMD, DSC2, DSG2, DSP, EMD, GJA1, ITGA1, ITGA10, ITGA11, ITGA2, ITGA2B, ITGA3, ITGA4, ITGA5, ITGA6, ITGA7, ITGA8, ITGA9, ITGAV, I…
GO:0005513	GO_BiologicalProcess_20.03.2014_19h52	detection of calcium ion	[4, 6]	[None]	3	21.4286	5.06312e-05	0.000506312	[KCNIP2, KCNMB2, RYR2]	[ASPH, CALM1, CALM2, CALM3, CASQ2, CASR, KCNIP1, KCNIP2, KCNMB2, KCNMB3, KCNMB4, RYR2, STIM1, SYT1]
GO:0048645	GO_BiologicalProcess_20.03.2014_19h52	organ formation	[3, 4, 5, 6, 7]	[Group0]	3	4.83871	0.00437699	0.00625285	[BMP2, EYA1, NOG]	[BMP2, BMP4, BMP7, BMPR1A, C21orf33, CITED2, CTNNB1, DKK1, EYA1, FGF1, FGF10, FGF13, FGF2, FGF3, FGF8, FGFR1, FGFR2, FGFR4, FOXH1, FRS2, GATA6, GDNF, GLI2, GLI3, HAND2, HES1, HHEX, HOXA11, HOXA3, HOXC11, HOXD11, ISL1, JUP, MEF2A, MEF2C, MESP1, NKX3-2, NOG, NOTCH1, NTF4, PAX2, PAX3, PAX8, POU5F1, RDH10, SHH, SIX1, SMARCD3, SOX17, SPRY1, SULF1, TBR1, TBX1, TBX5, TGFBR2, TLX1, TP63, WNT2, WNT2B, WNT…
GO:0051591	GO_BiologicalProcess_20.03.2014_19h52	response to cAMP	[4, 5, 6]	[None]	4	4.16667	0.00170654	0.00341307	[EGR2, PKLR, PTPRN, RMRP]	[AANAT, ADIPOQ, AGXT, AKAP6, AKAP7, ALDH3A1, APEX1, AQP1, AQP7, AQP8, AQP9, BCKDHB, BIRC2, BRAF, BSG, CARM1, CDO1, CFTR, CITED1, CNGA3, COL1A1, CPS1, CRHBP, CYP11A1, CYP17A1, CYP21A2, DMTN, DUOX1, DUOX2, DUSP1, DUSP12, EGR1, EGR2, EGR3, EGR4, FAM58A, FOS, FOSB, FOSL1, FOSL2, GPD1, GUCY2C, HCN1, HCN2, HCN3, HCN4, IGFBP5, INPP5K, ITPR2, JUN, JUNB, KCNE1, KCNQ1, KCTD11, MMP19, NDUFS4, NME1, NOX4, OX…
GO:0060389	GO_BiologicalProcess_20.03.2014_19h52	pathway-restricted SMAD protein phosphorylation	[7, 8]	[Group0]	3	7.14286	0.00143407	0.00358516	[BMP2, GDF6, NOG]	[ACVR1, ACVR1B, ACVR2A, ACVRL1, BMP10, BMP2, BMP4, BMP5, BMP6, BMP7, BMPER, BMPR1A, BMPR2, CSNK2B, DAB2, DKK1, ENG, GDF2, GDF6, GDF7, GREM1, INHBA, NODAL, NOG, PBLD, PDZD2, PIN1, RBPMS, SMAD4, SMAD6, SMAD7, SNX25, SRFBP1, STRAP, TGFB1, TGFB2, TGFB3, TGFBR1, TGFBR2, TGFBR3, TTK, USP15]
GO:0060393	GO_BiologicalProcess_20.03.2014_19h52	regulation of pathway-restricted SMAD protein phosphorylation	[5, 6, 7, 8, 9]	[Group0]	3	7.89474	0.00107008	0.0053504	[BMP2, GDF6, NOG]	[ACVR1, ACVR1B, ACVR2A, ACVRL1, BMP10, BMP2, BMP4, BMP5, BMP6, BMP7, BMPER, BMPR1A, BMPR2, CSNK2B, DAB2, DKK1, ENG, GDF2, GDF6, GDF7, GREM1, INHBA, NODAL, NOG, PBLD, PDZD2, PIN1, RBPMS, SMAD4, SMAD6, SMAD7, SNX25, SRFBP1, STRAP, TGFB1, TGFB3, TGFBR1, TTK]
GO:0060675	GO_BiologicalProcess_20.03.2014_19h52	ureteric bud morphogenesis	[5, 6, 7, 8]	[Group0]	3	4.05405	0.00716737	0.00716737	[BMP2, EYA1, NOG]	[AGT, AGTR2, AGXT, BCL2, BMP2, BMP4, C21orf33, CD44, CITED1, CTNNB1, CTNNBIP1, DLG1, EYA1, FGF1, FGF13, FGF2, FGF8, FOXD1, FOXD2, FOXD3, FOXD4, FOXD4L1, FOXD4L2, FOXD4L3, FOXD4L5, FOXD4L6, GATA3, GDNF, GLI3, GPC3, GREM1, GZF1, HES1, HNF1B, HOXA11, HOXB7, HOXD11, ILK, KIF26B, LAMA5, LGR4, LHX1, MAGED1, MYC, NOG, NPNT, PAX2, PAX8, PBX1, PGF, PKD2, PRKD2, PSPN, PTCH1, SALL1, SHH, SIX1, SIX4, SMAD4, …
REACTOME:150366	REACTOME_21.03.2014	Elastic fibre formation	[-1]	[None]	3	7.31707	0.00133674	0.0044558	[BMP2, ITGB6, LOX]	[BMP10, BMP2, BMP4, BMP7, EFEMP1, EFEMP2, ELN, FBLN1, FBLN2, FBLN5, FBN1, FBN2, FBN3, FURIN, GDF5, ITGA5, ITGA8, ITGAV, ITGB1, ITGB3, ITGB5, ITGB6, ITGB8, LOX, LOXL1, LOXL2, LOXL3, LOXL4, LTBP1, LTBP2, LTBP3, LTBP4, MFAP1, MFAP2, MFAP3, MFAP4, MFAP5, TGFB1, TGFB2, TGFB3, VTN]

## Sheet: S5d.Down_regulated.function
GOID	Ontology Source	GO Term	GOLevels	GOGroups	Nr. Genes	% Associated Genes	Term PValue	Term PValue Corrected with Benjamini-Hochberg	Associated Genes Found	All Associated Genes
GO:0000902	GO_BiologicalProcess_20.03.2014_19h52	cell morphogenesis	[4, 5]	[Group0, Group6]	49	4.375	4.00047e-05	0.000484955	[ADCY1, AXIN2, BAI1, BMPR1B, CACNB4, CCDC28B, CLIC5, COL1A1, COL5A1, COL6A1, COL6A2, COL6A3, CRYAA, DACT1, EPHB1, EPHB2, FGD1, FOXD1, FOXP1, GAS1, GATA3, HOXA1, IL6, ITGB3, ITPKA, KIT, MFAP2, MFI2, NTN1, PALM2, PAX6, PDPN, PLXNA4, PTPRD, RELN, SFRP4, SLIT2, SLITRK2, SPON2, SPTBN2, STRIP2, TACSTD2, TENM2, TFCP2L1, TGFB2, TUBB3, UCHL1, UNC5D, VANGL2]	[AATK, ABI1, ABL1, ABL2, ABLIM1, ABLIM2, ABLIM3, ACHE, ACTB, ACTG1, ACTR3, ADAM15, ADAM8, ADCY1, ADD1, ADORA2A, AFG3L2, AGAP2, AGRN, AHI1, AKIP1, ALCAM, ALDOA, ALS2, AMELX, AMIGO1, ANAPC2, ANK1, ANK2, ANK3, ANTXR1, ANXA7, AP1AR, AP2A1, AP2A2, AP2B1, AP2M1, AP2S1, APBB1, APBB2, APC, APOE, APP, ARAP1, ARAP3, ARC, ARHGAP15, ARHGAP35, ARHGAP39, ARHGAP4, ARHGDIA, ARHGEF1, ARHGEF11, ARHGEF12, ARHGEF18,…
GO:0000904	GO_BiologicalProcess_20.03.2014_19h52	cell morphogenesis involved in differentiation	[4, 5, 6]	[Group0, Group6]	41	5.03686	7.35452e-06	0.000132381	[ADCY1, AXIN2, BAI1, BMPR1B, CACNB4, CLIC5, COL1A1, COL5A1, COL6A1, COL6A2, COL6A3, CRYAA, DACT1, EPHB1, EPHB2, FOXD1, FOXP1, GAS1, GATA3, HOXA1, IL6, ITGB3, ITPKA, MFAP2, MFI2, NTN1, PAX6, PLXNA4, PTPRD, RELN, SFRP4, SLIT2, SLITRK2, SPON2, SPTBN2, TACSTD2, TENM2, TGFB2, TUBB3, UCHL1, UNC5D]	[AATK, ABL1, ABL2, ABLIM1, ABLIM2, ABLIM3, ACHE, ACTB, ACTG1, ACTR3, ADAM15, ADCY1, AFG3L2, AGAP2, AGRN, AKIP1, ALCAM, AMELX, AMIGO1, ANAPC2, ANK1, ANK2, ANK3, ANTXR1, AP1AR, AP2A1, AP2A2, AP2B1, AP2M1, AP2S1, APBB1, APBB2, APC, APOE, APP, ARHGAP35, ARHGAP39, ARHGAP4, ARHGDIA, ARHGEF1, ARHGEF11, ARHGEF12, ARHGEF28, ARHGEF7, ARL13B, ARPC2, ARTN, ARX, ATG7, ATL1, ATOH1, ATP2B2, ATP2B4, ATP7A, ATP8A…
GO:0001501	GO_BiologicalProcess_20.03.2014_19h52	skeletal system development	[4, 5]	[Group5]	28	6.15385	6.35062e-06	0.000121686	[AXIN2, BMPR1B, COL1A1, COL1A2, FBN2, FOXC1, GAS1, HOXA1, HOXB5, HOXB8, HOXB9, IGF2, LTF, LUM, MDFI, MMP2, MMP9, PDGFRA, POSTN, PRRX1, ROR2, SCIN, SIX1, SOX11, SOX5, TGFB2, TIPARP, WNT5B]	[ACAN, ACD, ACP2, ACP5, ACVR2A, ACVR2B, ACVRL1, ADAMTS12, ADAMTS4, ADAMTS7, AEBP1, AES, AHSG, ALPL, ALX1, ALX3, ALX4, AMELX, AMER1, ANKH, ANKRD11, ARID5A, ARID5B, ARSE, ASXL1, ATP7A, AXIN1, AXIN2, BARX2, BBS2, BBX, BGLAP, BMP1, BMP2, BMP3, BMP4, BMP5, BMP6, BMP7, BMP8A, BMP8B, BMPR1A, BMPR1B, BNC2, BTF3P11, CACNA1S, CADM1, CARM1, CBS, CD44, CDH11, CDX1, CER1, CHAD, CHD7, CHI3L1, CHRD, CHRDL2, CHS…
GO:0001503	GO_BiologicalProcess_20.03.2014_19h52	ossification	[3]	[None]	21	6.60377	3.32788e-05	0.00042973	[AXIN2, BMPR1B, CHRDL1, COL1A1, CREB3L1, CTSK, CYP24A1, ENPP1, FBN2, FOXC1, GPC3, GPM6B, IGF2, IGFBP5, IL6, LTF, MMP2, MMP9, PTGS2, SOX11, TGFB2]	[ACHE, ACVR1, ACVR2A, ACVR2B, ADRB2, AHSG, AKT1, ALOX15, ALPL, AMELX, ANKH, APC, ASF1A, ASGR2, ASPN, ATP6V0A4, ATP6V1B1, ATRAID, AXIN2, BCL2, BCOR, BGLAP, BMP1, BMP2, BMP2K, BMP3, BMP4, BMP5, BMP6, BMP7, BMP8A, BMP8B, BMPR1A, BMPR1B, BMPR2, C14orf169, CALCA, CASR, CBFB, CBS, CCL3, CCR1, CD276, CDH11, CDK6, CEBPA, CEBPB, CER1, CHRD, CHRDL1, CHRDL2, CHSY1, CITED1, CLEC3B, CLEC5A, CLIC1, COL10A1, CO…
GO:0001568	GO_BiologicalProcess_20.03.2014_19h52	blood vessel development	[3, 5, 6, 7, 8]	[Group6]	31	5.50622	1.87394e-05	0.000265028	[ALDH1A2, ANXA3, BAI1, COL1A1, COL1A2, COL5A1, COL8A2, CXCL10, CYSLTR2, E2F8, EPHB1, EPHB2, F3, FOXC1, GPC3, HOXA1, IL6, ITGB3, MMP2, PAX6, PDGFRA, PIK3R6, PRRX1, PTGS2, RAMP1, SIX1, SLIT2, TGFB2, THBS2, THBS4, TIPARP]	[AAMP, ACKR3, ACTA2, ACVR1, ACVR2B, ACVRL1, ADAM15, ADAM8, ADD1, ADM, ADM2, ADRA2B, AGGF1, AGT, AGXT, AHR, AIMP1, AKT1, ALDH1A2, ALOX12, AMOT, ANG, ANGPT1, ANGPT2, ANGPT4, ANGPTL3, ANGPTL4, ANGPTL6, ANKRD17, ANPEP, ANXA2, ANXA3, APOB, APOD, APOE, APOH, APOLD1, AQP1, ARHGAP22, ARHGAP24, ARID1A, ASB4, ATP5B, ATP7A, ATPIF1, B4GALT1, BAI1, BAI2, BAI3, BAK1, BAX, BMP4, BMP7, BMPER, BMPR2, BTG1, C1D, C…
GO:0001822	GO_BiologicalProcess_20.03.2014_19h52	kidney development	[3, 4, 5, 6, 7]	[None]	17	7.20339	6.42293e-05	0.000657797	[ALDH1A2, DCN, FOXC1, FOXD1, GATA3, GCNT1, GPC3, KIF26B, KLHL3, PDGFRA, PROM1, SIX1, SLIT2, SOX11, TACSTD2, TIPARP, VANGL2]	[ACAT1, ACE, ACTA2, ACVR2B, ADAMTS1, ADIPOQ, AGT, AGTR1, AGTR2, AGXT, AHI1, ALDH1A2, ALDH9A1, AMER1, ANGPT1, ANGPT2, APC, APH1A, AQP11, AQP2, ARID5B, ARL3, BAG6, BASP1, BAX, BCL2, BCL2L11, BMP4, BMP6, BMP7, C1GALT1, C21orf33, CA2, CALB1, CAT, CD24, CD34, CEP290, CITED1, COASY, COL4A3, COL4A4, CTNNB1, CTSH, CUX1, CXCR2, CYS1, DACT2, DCN, DLL1, EDNRA, EGR1, ENPEP, EYA1, FBN1, FGF1, FGF10, FGF8, FLC…
GO:0001944	GO_BiologicalProcess_20.03.2014_19h52	vasculature development	[4, 5, 6, 7]	[Group6]	33	5.60272	6.9931e-06	0.000129809	[ALDH1A2, ANXA3, BAI1, COL1A1, COL1A2, COL5A1, COL8A2, CXCL10, CYSLTR2, E2F8, EPHB1, EPHB2, F3, FOXC1, GPC3, HOXA1, IL6, ITGB3, MMP2, PAX6, PDGFRA, PDPN, PIK3R6, PRRX1, PTGS2, RAMP1, SFRP4, SIX1, SLIT2, TGFB2, THBS2, THBS4, TIPARP]	[AAMP, ACKR3, ACTA2, ACVR1, ACVR2B, ACVRL1, ADAM15, ADAM8, ADD1, ADM, ADM2, ADRA2B, AGGF1, AGT, AGXT, AHR, AIMP1, AKT1, ALDH1A2, ALOX12, AMOT, ANG, ANGPT1, ANGPT2, ANGPT4, ANGPTL3, ANGPTL4, ANGPTL6, ANKRD17, ANPEP, ANXA2, ANXA3, APOB, APOD, APOE, APOH, APOLD1, AQP1, ARHGAP22, ARHGAP24, ARHGEF15, ARID1A, ASB4, ATP5B, ATP7A, ATPIF1, B4GALT1, BAI1, BAI2, BAI3, BAK1, BAX, BMP4, BMP7, BMPER, BMPR2, BT…
GO:0001957	GO_BiologicalProcess_20.03.2014_19h52	intramembranous ossification	[5]	[Group4]	4	66.6667	4.86599e-06	0.000111169	[AXIN2, COL1A1, CTSK, MMP2]	[AXIN2, COL1A1, CTSK, FGF18, MMP2, MN1]
GO:0002526	GO_BiologicalProcess_20.03.2014_19h52	acute inflammatory response	[5]	[Group2]	14	10.2941	5.46113e-06	0.000115854	[C2, CNR1, CXCL10, DEFB1, F3, F8, GATA3, HP, IL6, ITIH4, PTGES, PTGS2, SAA1, SERPINA3]	[A2M, ACVR1, ADAM8, ADCYAP1, ADORA1, ADRA2A, AHSG, AKR1C1, ALOX5AP, ANO6, ANXA1, APCS, APOA2, APOL2, B4GALT1, C1QBP, C2, C3, C4A, C4B, C4BPA, C4BPB, C5, C6, C7, C8A, C8B, C8G, C9, CCM2, CCR7, CD163, CD46, CD55, CD59, CEBPA, CEBPB, CFB, CFH, CFI, CFP, CNR1, CNTN1, CR1, CRP, CSRP1, CTNNBIP1, CXCL10, CXCR2, DEAF1, DEFB1, DLC1, EDNRB, EHHADH, ELANE, F12, F2, F3, F8, FCER1A, FCER1G, FN1, GATA3, GSTP1,…
GO:0003008	GO_BiologicalProcess_20.03.2014_19h52	system process	[3]	[None]	69	4.54246	2.09421e-07	1.03664e-05	[ADCY1, ALDH1A3, BDKRB2, C1QTNF3, CACNB4, CDH3, CLCNKA, CLCNKB, CLDN11, CLDN5, CLIC5, CNR1, COL14A1, COL1A1, COL1A2, CPS1, CRYAA, CXCL10, DES, DSP, EPHB1, EPHB2, ERAP2, FOXC1, FXYD1, GATA3, GJB2, GNAO1, GPR143, GRIK5, HOXA1, HOXB8, HSPB7, IGF2, IL6, KCNH2, KCNIP3, KCNJ12, KIT, KLHL3, LDLR, LGI4, LPAR1, LRRN4, LUM, MDK, MPP2, MUC13, MYO3B, NDUFS6, NOS2, NPAS3, PAX6, PTGS2, RELN, RTP4, SCNN1A, SCNN…	[AAAS, AARS, ABAT, ABCA4, ABCC6, ABCD1, ABCG5, ABCG8, ABI2, ABLIM1, ABR, ACD, ACE, ACE2, ACO1, ACPP, ACSBG1, ACSM3, ACTA1, ACTA2, ACTC1, ACTG2, ACTN2, ACTN3, ACVRL1, ADA, ADAM2, ADAM22, ADCY1, ADCY3, ADCY5, ADCY8, ADCYAP1, ADH5, ADIPOQ, ADK, ADM, ADM2, ADORA1, ADORA2A, ADORA2B, ADORA3, ADRA1A, ADRA1B, ADRA1D, ADRA2A, ADRA2B, ADRA2C, ADRB1, ADRB2, ADRB3, ADRBK1, AFF2, AFG3L2, AGT, AGTPBP1, AGTR1, …
KEGG:04512	KEGG_21.03.2014	ECM-receptor interaction	[-1]	[Group7]	14	16.2791	1.74537e-08	1.15194e-06	[COL1A1, COL1A2, COL24A1, COL5A1, COL6A1, COL6A2, COL6A3, ITGB3, LAMA3, LAMC2, RELN, SV2B, THBS2, THBS4]	[AGRN, CD36, CD44, CD47, CHAD, COL11A1, COL11A2, COL1A1, COL1A2, COL24A1, COL27A1, COL2A1, COL3A1, COL4A1, COL4A2, COL4A3, COL4A4, COL4A5, COL4A6, COL5A1, COL5A2, COL5A3, COL6A1, COL6A2, COL6A3, COL6A6, COMP, DAG1, FN1, GP1BA, GP1BB, GP5, GP6, GP9, HMMR, HSPG2, IBSP, ITGA1, ITGA10, ITGA11, ITGA2, ITGA2B, ITGA3, ITGA4, ITGA5, ITGA6, ITGA7, ITGA8, ITGA9, ITGAV, ITGB1, ITGB3, ITGB4, ITGB5, ITGB6, IT…
KEGG:04974	KEGG_21.03.2014	Protein digestion and absorption	[-1]	[Group7]	10	11.3636	5.15102e-05	0.000577303	[COL14A1, COL1A1, COL1A2, COL24A1, COL5A1, COL6A1, COL6A2, COL6A3, SLC15A1, SLC16A10]	[ACE2, ATP1A1, ATP1A2, ATP1A3, ATP1A4, ATP1B1, ATP1B2, ATP1B3, ATP1B4, CELA2A, CELA2B, CELA3A, CELA3B, COL11A1, COL11A2, COL12A1, COL13A1, COL14A1, COL15A1, COL17A1, COL18A1, COL1A1, COL1A2, COL21A1, COL22A1, COL24A1, COL27A1, COL2A1, COL3A1, COL4A1, COL4A2, COL4A3, COL4A4, COL4A5, COL4A6, COL5A1, COL5A2, COL5A3, COL6A1, COL6A2, COL6A3, COL6A6, COL7A1, COL9A1, COL9A2, COL9A3, CPA1, CPA2, CPA3, CP…
GO:0006811	GO_BiologicalProcess_20.03.2014_19h52	ion transport	[3, 4, 5]	[Group1]	61	4.77682	2.183e-07	9.97465e-06	[ANO5, ATP5EP2, ATP6V0D2, ATP6V1C2, BAAT, BDKRB2, CACNB4, CAPN3, CCDC109B, CLCNKA, CLCNKB, CLIC5, CNR1, COX4I2, COX7A1, CXCL10, CXCL11, CXCL9, ENPP1, F3, FXYD1, FXYD3, GABRP, GNAO1, GPM6B, GRID1, GRIK5, KCNH2, KCNJ12, KLHL3, LDLR, LTF, MCOLN3, MFI2, PDPN, PTGS2, RAMP1, RELN, SCNN1A, SCNN1B, SFRP4, SLC15A1, SLC16A10, SLC16A5, SLC16A7, SLC19A2, SLC22A17, SLC24A3, SLC26A7, SLC2A10, SLC34A2, SLC38A5,…	[ABCA1, ABCA4, ABCA7, ABCB11, ABCB6, ABCC11, ABCC2, ABCC3, ABCC5, ABCC8, ABCC9, ABCD1, ABCG1, ABCG8, ACACA, ACACB, ACE, ACSL1, ACSL3, ACSL4, ACSL6, ACTN2, ACTN4, ADA, ADAMTS8, ADCYAP1, ADCYAP1R1, ADORA1, ADORA2A, ADORA3, ADRA1A, ADRA1D, ADRA2A, ADRB1, ADRB2, AGT, AGTR2, AGXT, AHCYL1, AHNAK, AKAP6, AKAP7, AKR1C1, AKR1C4, AKT1, AKT2, ALB, AMH, ANK1, ANK2, ANK3, ANKH, ANO1, ANO10, ANO2, ANO3, ANO4, …
GO:0006820	GO_BiologicalProcess_20.03.2014_19h52	anion transport	[4, 5, 6]	[Group1]	25	5.74713	6.14441e-05	0.000640313	[BAAT, BDKRB2, CACNB4, CLCNKA, CLCNKB, CLIC5, ENPP1, FXYD1, FXYD3, LDLR, PDPN, SFRP4, SLC16A10, SLC16A5, SLC16A7, SLC19A2, SLC26A7, SLC34A2, SLC38A5, SLC43A1, SLC4A1, SLC4A11, SLC51B, SLC6A17, SLC6A20]	[ABCA1, ABCA4, ABCA7, ABCB11, ABCC11, ABCC2, ABCC3, ABCC5, ABCD1, ABCG1, ABCG8, ACACA, ACACB, ACE, ACSL1, ACSL3, ACSL4, ACSL6, ADAMTS8, ADORA1, ADORA2A, AGTR2, AGXT, AHCYL1, AKR1C1, AKR1C4, AKT1, AKT2, ALB, AMH, ANKH, ANO1, ANO2, ANXA1, APBA1, APOA1, APOA2, APOA4, APOC1, APOC2, APOC3, APOE, APOL1, AQP1, AQP7, AQP8, AQP9, ARG1, ARL6IP5, ASNA1, ATP10A, ATP10B, ATP10D, ATP11A, ATP11B, ATP11C, ATP8A1…
GO:0006873	GO_BiologicalProcess_20.03.2014_19h52	cellular ion homeostasis	[5, 6]	[Group1]	26	5.56745	7.41693e-05	0.00071059	[ATP6V0D2, ATP6V1C2, BDKRB2, CACNB4, CAPN3, CCDC109B, CXCL10, CXCL11, CXCL9, ENPP1, F3, FXYD1, GRIK5, LPAR1, LTF, MFI2, PDGFRA, RIC3, SAA1, SLC22A17, SLC34A2, SLC4A1, SLC4A11, STEAP3, TIMP1, TMPRSS3]	[ABCB6, ABCB7, ABCC2, ABCG2, ACKR2, ACKR4, ACO1, ADCYAP1, ADCYAP1R1, ADM, ADRA1A, ADRA1D, AGT, AGTR1, AGTR2, AGXT, AKAP6, ALAS2, ANK2, ANXA7, AP3D1, APLP2, APOE, APP, AQP11, ARF1, ARF1P1, ASPH, ATOX1, ATP1A2, ATP1A4, ATP2A1, ATP2A2, ATP2B2, ATP2B4, ATP2C1, ATP5B, ATP6V0A1, ATP6V0A2, ATP6V0A4, ATP6V0B, ATP6V0C, ATP6V0D1, ATP6V0D2, ATP6V0E1, ATP6V0E2, ATP6V1A, ATP6V1B1, ATP6V1B2, ATP6V1C1, ATP6V1C2…
GO:0006928	GO_BiologicalProcess_20.03.2014_19h52	cellular component movement	[3]	[Group0]	72	4.39829	3.76133e-07	1.48949e-05	[ANXA3, ASAP3, BMPR1B, CABYR, CACNB4, CENPE, COL1A1, COL1A2, COL5A1, COL6A1, COL6A2, COL6A3, CXCL10, CXCL11, CXCL9, DES, DLGAP5, DNAH17, DSP, EPHB1, EPHB2, F3, FAT2, FOXC1, FOXD1, FOXP1, GAS1, GATA3, GCNT1, GRB14, HOXA1, HOXB9, IGFBP5, IL6, ITGB3, KCNH2, KIF15, KIF26B, KIT, KLC3, LAMA3, LPAR1, MDK, MMP9, NTN1, PAX6, PDGFRA, PDPN, PLXNA4, PTGS2, RELN, ROR2, S100A2, SAA1, SIX1, SLIT2, SPON2, SPTBN2…	[AAMP, ABHD2, ABHD6, ABI1, ABI2, ABI3, ABL1, ABL2, ABLIM1, ABLIM2, ABLIM3, ABR, ACE, ACTA1, ACTB, ACTC1, ACTG1, ACTN1, ACTN2, ACTN3, ACTN4, ACTR10, ACTR2, ACTR3, ACVR1, ACVR1B, ACVR1C, ACVRL1, ADA, ADAM10, ADAM17, ADAM8, ADAM9, ADAMTS12, ADARB1, ADIPOQ, ADORA1, ADORA3, ADRA2A, ADRB1, AGAP2, AGRN, AGT, AGTR1, AGTR2, AGXT, AIF1, AIMP1, AJUBA, AK7, AKAP3, AKAP4, AKT1, AKT2, ALCAM, ALKBH1, ALOX12, AL…
GO:0006935	GO_BiologicalProcess_20.03.2014_19h52	chemotaxis	[3, 4]	[Group0]	38	5.58003	1.51285e-06	4.49317e-05	[BMPR1B, CACNB4, CCRL2, COL5A1, COL6A1, COL6A2, COL6A3, CXCL10, CXCL11, CXCL9, DEFB1, EPHB1, EPHB2, F3, FOXD1, FOXP1, GAS1, GATA3, HOXA1, HOXB9, IL6, ITGB3, KIT, LPAR1, NTN1, PAX6, PDGFRA, PLXNA4, RELN, SAA1, SLIT2, SPON2, SPTBN2, TENM2, TGFB2, THBS4, TUBB3, UNC5D]	[ABL1, ABL2, ABLIM1, ABLIM2, ABLIM3, ACKR2, ACKR3, ACKR4, ACTB, ACTG1, ADAM10, ADAM17, ADAM8, AGAP2, AGER, AGRN, AGTR1, AIF1, AIMP1, ALCAM, AMH, AMICA1, AMOT, ANGPT1, ANGPT2, ANK1, ANK2, ANK3, AP2A1, AP2A2, AP2B1, AP2M1, AP2S1, APBB1, APBB2, APP, ARHGAP35, ARHGAP39, ARHGEF11, ARHGEF12, ARHGEF16, ARHGEF5, ARRB2, ARTN, ARX, ATOH1, AZU1, B3GNT1, B3GNT2, BCAR1, BCL11B, BDNF, BDNF-AS, BIN2, BMP4, BMP7…
GO:0006953	GO_BiologicalProcess_20.03.2014_19h52	acute-phase response	[6]	[Group2]	8	14.8148	4.29176e-05	0.000499864	[CNR1, F8, HP, IL6, ITIH4, PTGS2, SAA1, SERPINA3]	[AHSG, APCS, APOL2, CD163, CEBPA, CEBPB, CNR1, CRP, CSRP1, DLC1, EDNRB, EHHADH, F2, F8, FN1, HP, HPR, IL1A, IL1B, IL1RN, IL22, IL6, IL6R, INS, ITIH4, LBP, MBL2, MRGPRX1, ORM1, ORM2, PCDHA4, PCDHA@, PLSCR1, PPIAP10, PTGER3, PTGS2, REG3A, REG3G, RPSA, SAA1, SAA2, SAA4, SAAL1, SERPINA1, SERPINA3, SERPINF2, SIGIRR, STAT3, STAT5B, TNF, TNFRSF11A, TNFSF11, TSC2, UGT1A1]
GO:0007155	GO_BiologicalProcess_20.03.2014_19h52	cell adhesion	[2, 3]	[Group3]	60	5.6872	4.74873e-10	2.82075e-07	[BAI1, BMPR1B, CADM3, CADM4, CDH3, CDHR1, CLDN11, CLDN5, CLSTN2, COL14A1, COL1A1, COL5A1, COL6A1, COL6A2, COL6A3, COL8A2, CPXM1, CPXM2, DCBLD2, DPT, DSP, EFS, EPHB1, F8, FAT2, GCNT1, GPM6B, HABP2, ISLR, ITGB3, KIF26B, KIT, LAMA3, LAMC2, LRRN2, MEGF11, MFI2, NTN1, PCDH19, PCDH7, PCDHA10, PCDHGA11, PDGFRA, PDPN, POSTN, PTPRD, RELN, ROR2, SAA1, SLIT2, SMOC2, SPON2, SRPX, SUSD5, TACSTD2, TENM2, TGFB2…	[AATF, ABI3BP, ABL1, ABL2, ACAN, ACER2, ACHE, ACKR3, ACTN1, ACTN2, ACTN3, ACVRL1, ADA, ADAM10, ADAM12, ADAM15, ADAM17, ADAM2, ADAM22, ADAM23, ADAM28, ADAM8, ADAM9, ADAMDEC1, ADAMTS12, ADAMTS13, ADIPOQ, AEBP1, AGGF1, AGT, AGXT, AIMP1, AJAP1, AJUBA, AKIP1, ALCAM, ALOX12, ALOX15, ALX1, AMBN, AMBP, AMELX, AMICA1, AMIGO1, AMIGO2, AMIGO3, AMTN, ANGPT1, ANGPT2, ANGPTL3, ANK3, ANTXR1, ANXA9, AOC3, AP1AR,…
GO:0007409	GO_BiologicalProcess_20.03.2014_19h52	axonogenesis	[6, 7, 8, 9, 10, 11, 12]	[Group0]	30	5.20833	7.11055e-05	0.000703944	[ADCY1, BAI1, BMPR1B, CACNB4, COL5A1, COL6A1, COL6A2, COL6A3, EPHB1, EPHB2, FOXD1, FOXP1, GAS1, GATA3, HOXA1, ITGB3, NTN1, PAX6, PLXNA4, RELN, SFRP4, SLIT2, SLITRK2, SPON2, SPTBN2, TENM2, TGFB2, TUBB3, UCHL1, UNC5D]	[AATK, ABL1, ABL2, ABLIM1, ABLIM2, ABLIM3, ACHE, ACTB, ACTG1, ADCY1, AFG3L2, AGAP2, AGRN, ALCAM, AMIGO1, ANAPC2, ANK1, ANK2, ANK3, AP2A1, AP2A2, AP2B1, AP2M1, AP2S1, APBB1, APBB2, APC, APOE, APP, ARHGAP35, ARHGAP39, ARHGAP4, ARHGDIA, ARHGEF1, ARHGEF11, ARHGEF12, ARHGEF28, ARHGEF7, ARTN, ARX, ATG7, ATL1, ATOH1, ATP8A2, B3GNT1, B3GNT2, BAI1, BAIAP2, BARHL2, BCL11A, BCL11B, BCL2, BDNF, BDNF-AS, BHLH…
GO:0007411	GO_BiologicalProcess_20.03.2014_19h52	axon guidance	[5, 6, 7, 8, 9, 10, 11, 12, 13]	[Group0]	25	6.17284	1.89835e-05	0.000256278	[BMPR1B, CACNB4, COL5A1, COL6A1, COL6A2, COL6A3, EPHB1, EPHB2, FOXD1, FOXP1, GAS1, GATA3, HOXA1, ITGB3, NTN1, PAX6, PLXNA4, RELN, SLIT2, SPON2, SPTBN2, TENM2, TGFB2, TUBB3, UNC5D]	[ABL1, ABL2, ABLIM1, ABLIM2, ABLIM3, ACTB, ACTG1, AGAP2, AGRN, ALCAM, ANK1, ANK2, ANK3, AP2A1, AP2A2, AP2B1, AP2M1, AP2S1, APBB1, APBB2, APP, ARHGAP35, ARHGAP39, ARHGEF11, ARHGEF12, ARTN, ARX, ATOH1, B3GNT1, B3GNT2, BCL11B, BDNF, BDNF-AS, BMP7, BMPR1B, BOC, CACNA1C, CACNA1D, CACNA1G, CACNA1H, CACNA1I, CACNA1S, CACNB1, CACNB2, CACNB3, CACNB4, CAP1, CAP2, CD24, CD72, CDC42, CDH4, CDK1, CDK5, CDK5R1…
GO:0007423	GO_BiologicalProcess_20.03.2014_19h52	sensory organ development	[3, 4, 5, 6]	[Group5]	29	5.8	1.34127e-05	0.000209662	[ALDH1A2, ALDH1A3, BMPR1B, CHRDL1, CLIC5, COL5A1, COL8A2, CRYAA, EPHB1, EPHB2, FOXC1, GAS1, GATA3, HOXA1, MCOLN3, MEGF11, NTN1, PAX6, PDGFRA, PRDM16, PROM1, PRRX1, ROR2, SIX1, SOBP, SOX11, TGFB2, VANGL2, WNT5B]	[ABI2, ABR, ACHE, ACTL6A, ACVR2B, ACVRL1, ADAMTS18, AGTPBP1, AHI1, ALDH1A2, ALDH1A3, APC, AQP5, ARHGAP35, ARHGEF15, ARID1A, ASCL1, ATG5, ATOH1, ATOH7, ATP2B2, ATP2B4, ATP6V1B1, AXIN1, B9D1, BAK1, BAX, BBS4, BBS7, BCL11B, BCL2, BCL2L11, BCR, BDNF, BDNF-AS, BFSP1, BFSP2, BHLHE22, BHLHE23, BLOC1S3, BMP2, BMP4, BMP6, BMP7, BMPER, BMPR1B, BMPR2, BNC2, C1QB, C21orf33, CABP4, CACNA1A, CACNA1F, CACNA1S, …
GO:0007565	GO_BiologicalProcess_20.03.2014_19h52	female pregnancy	[3, 4]	[None]	15	7.93651	5.77744e-05	0.000612821	[CLIC5, CNR1, FBLN1, IGF2, IGFBP2, MMP2, MMP9, OVGP1, PAPPA, PGR, PRLR, PTGS2, SFRP4, TFCP2L1, TIMP1]	[ACSL4, ACVR1B, ACVR1C, ADCY7, ADCYAP1, ADIPOR2, ADM, ADRA2A, ADRA2B, ADRA2C, AGRP, AKT1, AMBP, ANGPT2, APOL2, AQP2, AQP4, ARG1, BCL2, BSG, BYSL, C1QBP, C1QTNF1, CAD, CALCA, CBS, CD38, CITED2, CLDN4, CLIC5, CNR1, COASY, COL16A1, COMT, CORIN, CRH, CRHBP, CRHR1, CSH1, CTSV, CXXC1, CYP11A1, CYP27B1, DAND5, DAZAP1, DDR1, DEDD, DFFB, DHODH, DSG1, DSG2, ENDOU, EPN1, EPO, EPOR, EPX, EPYC, ESR1, ETS1, FB…
GO:0009611	GO_BiologicalProcess_20.03.2014_19h52	response to wounding	[3]	[None]	55	4.35127	1.49984e-05	0.000228437	[BDKRB2, BMPR1B, C1QTNF3, C2, CAPN3, CCRL2, CDH3, CENPE, CNR1, COL1A1, COL1A2, COL5A1, CXCL10, CXCL11, CXCL9, DCBLD2, DCN, DEFB1, DSP, ENO3, F2RL2, F3, F8, GATA3, GGT5, GRB14, HP, IGF2, IL17RE, IL6, ITGB3, ITIH4, KIF15, KIT, KLC3, MDK, MMP28, NOS2, PAX6, PDE10A, PDGFRA, PDPN, PIK3R6, PTGES, PTGS2, RTN4RL2, SAA1, SERPINA3, SYT7, TGFB2, TIMP1, TREM1, TSPAN8, VANGL2, WNT5B]	[A2M, ABCC4, ABCF1, ABHD2, ABL1, ABR, ACE2, ACHE, ACKR2, ACP5, ACTB, ACTN1, ACTN2, ACTN4, ACVR1, ACVRL1, ADA, ADAM15, ADAM17, ADAM8, ADAMTS12, ADAMTS13, ADCYAP1, ADIPOQ, ADM, ADORA1, ADORA2A, ADORA2B, ADORA3, ADRA2A, ADRA2B, ADRA2C, ADRB1, AFAP1L2, AGER, AGT, AGTR1, AGTR2, AGXT, AHNAK2, AHSG, AIF1, AIM2, AIMP1, AJUBA, AK3, AK4, AK7, AKAP1, AKAP10, AKR1C1, AKT1, ALB, ALDOA, ALOX12, ALOX15, ALOX5, …
GO:0009653	GO_BiologicalProcess_20.03.2014_19h52	anatomical structure morphogenesis	[2, 3]	[Group0, Group5, Group6]	99	4.21456	1.11324e-08	9.44664e-07	[ADCY1, ALDH1A2, ALDH1A3, ANXA3, AXIN2, BAI1, BMPR1B, CACNB4, CAPN3, CCDC28B, CLIC5, COL1A1, COL1A2, COL5A1, COL6A1, COL6A2, COL6A3, COL8A2, CRYAA, CXCL10, CYSLTR2, DACT1, DCN, DSP, E2F8, EPHB1, EPHB2, F3, FAM20A, FBN2, FGD1, FOXC1, FOXD1, FOXP1, GAS1, GATA3, GCNT1, GPC3, HOXA1, HOXB5, HOXB8, IGF2, IGFBP5, IL6, ITGB3, ITPKA, KIF26B, KIT, KLHL3, KRT17, KRT19, LTF, MDFI, MEGF11, MFAP2, MFI2, MMP2, …	[AAMP, AATK, ABI1, ABL1, ABL2, ABLIM1, ABLIM2, ABLIM3, ABR, ACAN, ACD, ACHE, ACKR3, ACP5, ACTA1, ACTB, ACTC1, ACTG1, ACTR3, ACVR1, ACVR2A, ACVR2B, ACVRL1, ADA, ADAM12, ADAM15, ADAM17, ADAM8, ADAM9, ADAMTS1, ADAMTS12, ADCY1, ADD1, ADIPOQ, ADM, ADM2, ADORA2A, ADRA2B, AES, AFF3, AFG3L2, AGAP2, AGGF1, AGRN, AGT, AGTPBP1, AGTR2, AGXT, AHI1, AIMP1, AJUBA, AKIP1, ALCAM, ALDH1A2, ALDH1A3, ALDOA, ALOX12, …
GO:0009887	GO_BiologicalProcess_20.03.2014_19h52	organ morphogenesis	[3, 4, 5, 6]	[Group5, Group6]	49	5.62572	3.15684e-08	1.70469e-06	[ALDH1A2, ALDH1A3, AXIN2, BMPR1B, CLIC5, COL1A1, COL1A2, COL5A1, COL8A2, CRYAA, DACT1, DCN, DSP, EPHB1, EPHB2, FAM20A, FBN2, FGD1, FOXC1, GAS1, GATA3, GCNT1, GPC3, HOXA1, HOXB5, HOXB8, IGF2, IGFBP5, IL6, KIF26B, KLHL3, LTF, MDFI, MEGF11, MMP2, NTN1, PAX6, PDGFRA, PROM1, PRRX1, ROR2, SIX1, SOBP, SOX11, TACSTD2, TGFB2, TGM1, TIPARP, VANGL2]	[ABLIM1, ABR, ACAN, ACP5, ACTC1, ACVR1, ACVR2B, ADAM15, ADAMTS1, ADM, AES, AGT, AGTPBP1, AGTR2, AGXT, AHI1, ALDH1A2, ALDH1A3, ALPL, ALX1, ALX3, ALX4, AMBN, AMELX, AMTN, ANKRD1, ANKRD11, ANKRD6, APC, APLP1, AQP1, AQP3, AQP5, AQP6, ARID1A, ARID5B, ASPN, ATF2, ATOH1, ATP2B2, ATP2B4, ATP6V1B1, ATP7A, AXIN1, AXIN2, BAK1, BARX2, BASP1, BAX, BAZ1B, BBS2, BBS4, BBS5, BBS7, BCL11B, BCL2, BCL2L11, BCOR, BC…
GO:0009888	GO_BiologicalProcess_20.03.2014_19h52	tissue development	[3]	[Group5, Group6]	69	4.45449	4.34288e-07	1.6123e-05	[ALDH1A2, ALDH1A3, AXIN2, BDH1, BMPR1B, CAPN3, CLIC5, COL14A1, COL1A1, COL5A1, CPS1, CREB3L1, CRYAA, DACT1, DCN, DGAT2, DSP, E2F8, ENO3, ENPP1, FAM20A, FBN2, FLG, FOXC1, FOXD1, FOXP1, GATA3, GCNT1, GPC3, GPM6B, HOXB5, IGFBP5, IL6, KIF26B, KIT, KLHL3, KRT17, LAMA3, LAMC2, LTF, LUM, MCOLN3, NTN1, OXCT1, PAX6, PDGFRA, PGR, POSTN, PRICKLE1, PROM1, PRRX1, PTGS2, ROR2, RSPO3, SCIN, SFRP4, SIX1, SLIT2, …	[AACS, AARS, ABCA12, ACADM, ACADVL, ACAN, ACAT1, ACD, ACER1, ACTA1, ACTA2, ACTC1, ACTL8, ACVR1, ACVR1B, ACVR2A, ACVR2B, ACVRL1, ADAM15, ADAM17, ADAM9, ADAMTS12, ADAMTS20, ADAMTS7, ADAMTS9, ADIPOQ, ADM, ADRB1, ADRB2, AGAP2, AGPAT2, AGPAT6, AGR2, AGT, AGTR2, AGXT, AHI1, AHSG, AIMP2, AJUBA, AKAP6, AKR1C1, AKR1C2, AKR1C3, AKT1, AKT2, ALDH1A2, ALDH1A3, ALDH3A2, ALDOC, ALOX12, ALOX15, ALOX15B, ALPL, AL…
REACTOME:15428	REACTOME_21.03.2014	Regulation of Insulin-like Growth Factor (IGF) Transport and Uptake by Insulin-like Growth Factor Binding Proteins (IGFBPs)	[-1]	[None]	6	28.5714	7.68969e-06	0.000134343	[IGF2, IGFBP2, IGFBP5, IGFBP6, MMP2, PAPPA]	[CTSG, F2, GZMH, IGF1, IGF2, IGFALS, IGFBP1, IGFBP2, IGFBP3, IGFBP4, IGFBP5, IGFBP6, KLK1, KLK13, KLK2, KLK3, MMP1, MMP2, PAPPA, PAPPA2, PLG]
GO:0016337	GO_BiologicalProcess_20.03.2014_19h52	cell-cell adhesion	[3, 4]	[Group3]	29	6.2635	3.06579e-06	8.6718e-05	[BMPR1B, CADM3, CDH3, CDHR1, CLDN11, CLDN5, CLSTN2, COL14A1, COL8A2, DSP, FAT2, GCNT1, ITGB3, KIF26B, KIT, MEGF11, NTN1, PCDH19, PCDH7, PCDHA10, PCDHGA11, PDGFRA, PDPN, PTPRD, ROR2, SLIT2, TENM2, TGFB2, THBS4]	[ACAN, ADA, ADAM8, ADAM9, ADIPOQ, AJUBA, ALOX12, ALX1, AMICA1, AMIGO1, AMIGO2, AMIGO3, ANK3, ANXA9, APOA1, APOA4, ARVCF, ASTN1, ATP2C1, B4GALNT2, BARX2, BCL2, BLOC1S4, BMP1, BMP2, BMP7, BMPR1B, BVES, C1QTNF1, CADM1, CADM3, CALCA, CAMSAP3, CBLL1, CBLN1, CCL5, CD164, CD1D, CD2, CD209, CD24, CD2AP, CD34, CD40LG, CD44, CD47, CD58, CD84, CD93, CDC42, CDH1, CDH10, CDH11, CDH12, CDH13, CDH15, CDH16, CDH…
GO:0022008	GO_BiologicalProcess_20.03.2014_19h52	neurogenesis	[5, 6]	[Group0, Group6]	57	4.20664	2.73225e-05	0.000360657	[ADCY1, ALDH1A2, BAI1, BMPR1B, CACNB4, CLIC5, CNR1, COL5A1, COL6A1, COL6A2, COL6A3, DACT1, EPHB1, EPHB2, FOXD1, FOXP1, GAS1, GATA3, GNAO1, HOXA1, IL6, INPP5J, ITGB3, ITPKA, KIT, LGI4, LPAR1, MCOLN3, NTN1, PAX6, PLAG1, PLXNA4, PRDM16, PROM1, PSD3, PTPRD, RELN, RTN4RL2, SFRP4, SIX1, SLIT2, SLITRK2, SNPH, SOX11, SOX5, SPON2, SPTBN2, TENM2, TENM4, TGFB2, TIMP1, TUBB2B, TUBB3, UCHL1, UNC5D, VANGL2, WN…	[AATK, ABI2, ABL1, ABL2, ABLIM1, ABLIM2, ABLIM3, ABT1, ACHE, ACSL4, ACSL6, ACTB, ACTG1, ACTR3, ADAM22, ADCY1, ADCYAP1, ADM, ADNP2, ADORA2A, ADRA2B, ADRA2C, AFG3L2, AGAP2, AGER, AGRN, AGT, AGTPBP1, AGXT, AHI1, AIFM1, AKT1, AKT2, ALCAM, ALDH1A2, ALK, ALKBH1, ALS2, AMIGO1, ANAPC2, ANK1, ANK2, ANK3, ANKRD1, ANKS1A, ANXA1, AP2A1, AP2A2, AP2B1, AP2M1, AP2S1, APBB1, APBB2, APC, APCDD1, APOA1, APOD, APOE…
GO:0022617	GO_BiologicalProcess_20.03.2014_19h52	extracellular matrix disassembly	[4, 5]	[Group7]	17	13.2812	1.25376e-08	9.30919e-07	[COL14A1, COL1A1, COL1A2, COL5A1, COL6A1, COL6A2, COL6A3, COL8A2, CTSK, DCN, FBN2, LAMA3, LAMC2, MFI2, MMP2, MMP9, TIMP1]	[A2M, ACAN, ADAM10, ADAM15, ADAM17, ADAM8, ADAM9, ADAMTS4, ADAMTS5, BCAN, BMP1, BSG, CAPN1, CAPNS1, CASP3, CD44, CDH1, CEL, CMA1, COL10A1, COL11A1, COL11A2, COL12A1, COL13A1, COL14A1, COL15A1, COL16A1, COL17A1, COL18A1, COL19A1, COL1A1, COL1A2, COL23A1, COL25A1, COL26A1, COL2A1, COL3A1, COL4A1, COL4A2, COL4A3, COL4A4, COL4A5, COL4A6, COL5A1, COL5A2, COL5A3, COL6A1, COL6A2, COL6A3, COL6A5, COL6A6,…
GO:0030182	GO_BiologicalProcess_20.03.2014_19h52	neuron differentiation	[5, 7, 8]	[Group0]	53	4.46128	1.09406e-05	0.000180521	[ADCY1, ALDH1A2, BAI1, BMPR1B, CACNB4, CLIC5, CNR1, COL5A1, COL6A1, COL6A2, COL6A3, DACT1, EPHB1, EPHB2, FOXD1, FOXP1, GAS1, GATA3, GNAO1, HOXA1, IL6, INPP5J, ITGB3, ITPKA, LGI4, LPAR1, MCOLN3, NTN1, PAX6, PLXNA4, PROM1, PSD3, PTPRD, RELN, RTN4RL2, SFRP4, SIX1, SLIT2, SLITRK2, SNPH, SOX11, SOX5, SPON2, SPTBN2, TENM2, TENM4, TGFB2, TIMP1, TUBB3, UCHL1, UNC5D, VANGL2, WNT5B]	[AATK, ABI2, ABL1, ABL2, ABLIM1, ABLIM2, ABLIM3, ABT1, ACHE, ACSL4, ACSL6, ACTB, ACTG1, ACTR3, ADCY1, ADCYAP1, ADM, ADNP2, ADORA2A, ADRA2B, ADRA2C, AFG3L2, AGAP2, AGER, AGRN, AGTPBP1, AHI1, AIFM1, AKT1, ALCAM, ALDH1A2, ALK, ALKBH1, ALS2, AMIGO1, ANAPC2, ANK1, ANK2, ANK3, ANKRD1, ANKS1A, AP2A1, AP2A2, AP2B1, AP2M1, AP2S1, APBB1, APBB2, APC, APOA1, APOD, APOE, APP, ARF6, ARHGAP35, ARHGAP39, ARHGAP4…
GO:0030198	GO_BiologicalProcess_20.03.2014_19h52	extracellular matrix organization	[4]	[Group7]	32	8.37696	1.04793e-09	3.11236e-07	[COL14A1, COL1A1, COL1A2, COL24A1, COL5A1, COL6A1, COL6A2, COL6A3, COL8A2, COLGALT2, CTSK, DCN, DPT, FBLN1, FBN2, FMOD, FOXC1, GPM6B, ITGB3, LAMA3, LAMC2, LEPREL2, LUM, MFAP2, MFI2, MMP2, MMP9, PDGFRA, POSTN, SMOC2, TGFB2, TIMP1]	[A2M, ABI3BP, ACAN, ACTN1, ADAM10, ADAM15, ADAM17, ADAM8, ADAM9, ADAMTS14, ADAMTS2, ADAMTS20, ADAMTS3, ADAMTS4, ADAMTS5, ADAMTSL4, AGRN, AGT, AGXT, ANXA2, APBB1, APBB2, APLP1, APLP2, APP, ATP7A, B4GALT1, B4GALT7, BCAN, BCL3, BGN, BMP1, BMP10, BMP2, BMP4, BMP7, BSG, BTF3P11, C6orf15, CAPN1, CAPNS1, CASK, CASP3, CCDC80, CD151, CD44, CD47, CDH1, CEL, CIB1, CMA1, COL10A1, COL11A1, COL11A2, COL12A1, C…
GO:0030199	GO_BiologicalProcess_20.03.2014_19h52	collagen fibril organization	[5]	[Group7]	8	19.0476	6.27199e-06	0.000124185	[COL14A1, COL1A1, COL1A2, COL5A1, DPT, FOXC1, LUM, TGFB2]	[ACAN, ADAMTS14, ADAMTS2, ADAMTS3, ANXA2, ATP7A, COL11A1, COL11A2, COL12A1, COL14A1, COL1A1, COL1A2, COL2A1, COL3A1, COL5A1, COL5A2, COL5A3, DDR2, DPT, FOXC1, FOXC2, FOXS1, GREM1, LEPRE1, LMX1B, LOX, LOXL2, LUM, MIA3, MKX, MMP11, NF1, P4HA1, PLOD3, SCXA, SCXB, SERPINF2, SERPINH1, SFRP2, TGFB2, TGFBR1, TNXB]
GO:0030574	GO_BiologicalProcess_20.03.2014_19h52	collagen catabolic process	[4, 5, 6]	[Group7]	12	15.7895	2.61173e-07	1.10812e-05	[COL14A1, COL1A1, COL1A2, COL5A1, COL6A1, COL6A2, COL6A3, COL8A2, CTSK, MMP2, MMP9, MRC2]	[ADAM10, ADAM15, ADAM17, ADAM9, ADAMTS14, ADAMTS2, ADAMTS3, COL10A1, COL11A1, COL11A2, COL12A1, COL13A1, COL14A1, COL15A1, COL16A1, COL17A1, COL18A1, COL19A1, COL1A1, COL1A2, COL23A1, COL25A1, COL26A1, COL2A1, COL3A1, COL4A1, COL4A2, COL4A3, COL4A4, COL4A5, COL4A6, COL5A1, COL5A2, COL5A3, COL6A1, COL6A2, COL6A3, COL6A5, COL6A6, COL7A1, COL8A1, COL8A2, COL9A1, COL9A2, COL9A3, CST3, CTSB, CTSD, CTS…
GO:0031175	GO_BiologicalProcess_20.03.2014_19h52	neuron projection development	[4, 5, 6, 7, 9, 10]	[Group0]	39	4.65394	7.12322e-05	0.000693638	[ADCY1, BAI1, BMPR1B, CACNB4, CNR1, COL5A1, COL6A1, COL6A2, COL6A3, DACT1, EPHB1, EPHB2, FOXD1, FOXP1, GAS1, GATA3, GNAO1, HOXA1, IL6, INPP5J, ITGB3, ITPKA, LPAR1, NTN1, PAX6, PLXNA4, PTPRD, RELN, RTN4RL2, SFRP4, SLIT2, SLITRK2, SPON2, SPTBN2, TENM2, TGFB2, TUBB3, UCHL1, UNC5D]	[AATK, ABI2, ABL1, ABL2, ABLIM1, ABLIM2, ABLIM3, ACHE, ACSL4, ACSL6, ACTB, ACTG1, ACTR3, ADCY1, ADCYAP1, ADM, ADORA2A, AFG3L2, AGAP2, AGER, AGRN, AKT1, ALCAM, ALKBH1, ALS2, AMIGO1, ANAPC2, ANK1, ANK2, ANK3, ANKRD1, AP2A1, AP2A2, AP2B1, AP2M1, AP2S1, APBB1, APBB2, APC, APOA1, APOD, APOE, APP, ARF6, ARHGAP35, ARHGAP39, ARHGAP4, ARHGDIA, ARHGEF1, ARHGEF11, ARHGEF12, ARHGEF28, ARHGEF7, ARTN, ARX, ATC…
GO:0032963	GO_BiologicalProcess_20.03.2014_19h52	collagen metabolic process	[5]	[Group7]	13	11.2069	4.61185e-06	0.000109577	[COL14A1, COL1A1, COL1A2, COL5A1, COL6A1, COL6A2, COL6A3, COL8A2, CTSK, IL6, MMP2, MMP9, MRC2]	[ADAM10, ADAM15, ADAM17, ADAM9, ADAMTS14, ADAMTS2, ADAMTS3, AMELX, ARG1, BMP4, CIITA, COL10A1, COL11A1, COL11A2, COL12A1, COL13A1, COL14A1, COL15A1, COL16A1, COL17A1, COL18A1, COL19A1, COL1A1, COL1A2, COL23A1, COL25A1, COL26A1, COL2A1, COL3A1, COL4A1, COL4A2, COL4A3, COL4A4, COL4A5, COL4A6, COL5A1, COL5A2, COL5A3, COL6A1, COL6A2, COL6A3, COL6A5, COL6A6, COL7A1, COL8A1, COL8A2, COL9A1, COL9A2, COL…
GO:0032989	GO_BiologicalProcess_20.03.2014_19h52	cellular component morphogenesis	[3, 4]	[Group0, Group6]	54	4.53782	5.48454e-06	0.000112339	[ADCY1, AXIN2, BAI1, BMPR1B, CACNB4, CAPN3, CCDC28B, CLIC5, COL1A1, COL5A1, COL6A1, COL6A2, COL6A3, CRYAA, DACT1, EPHB1, EPHB2, FGD1, FOXD1, FOXP1, GAS1, GATA3, HOXA1, IL6, ITGB3, ITPKA, KIT, KRT19, MFAP2, MFI2, NDUFS6, NTN1, PALM2, PAX6, PDGFRA, PDPN, PLXNA4, PTPRD, RELN, SFRP4, SLIT2, SLITRK2, SPON2, SPTBN2, STRIP2, TACSTD2, TENM2, TENM4, TFCP2L1, TGFB2, TUBB3, UCHL1, UNC5D, VANGL2]	[AATK, ABI1, ABL1, ABL2, ABLIM1, ABLIM2, ABLIM3, ACHE, ACTA1, ACTB, ACTC1, ACTG1, ACTR3, ADAM15, ADAM8, ADCY1, ADD1, ADORA2A, AFG3L2, AGAP2, AGRN, AHI1, AKIP1, ALCAM, ALDOA, ALS2, AMELX, AMIGO1, ANAPC2, ANK1, ANK2, ANK3, ANKRD1, ANTXR1, ANXA7, AP1AR, AP2A1, AP2A2, AP2B1, AP2M1, AP2S1, APBB1, APBB2, APC, APOE, APP, ARAP1, ARAP3, ARC, ARHGAP15, ARHGAP35, ARHGAP39, ARHGAP4, ARHGDIA, ARHGEF1, ARHGEF1…
GO:0036072	GO_BiologicalProcess_20.03.2014_19h52	direct ossification	[4]	[Group4]	4	66.6667	4.86599e-06	0.000111169	[AXIN2, COL1A1, CTSK, MMP2]	[AXIN2, COL1A1, CTSK, FGF18, MMP2, MN1]
GO:0042330	GO_BiologicalProcess_20.03.2014_19h52	taxis	[2, 3]	[Group0]	38	5.58003	1.51285e-06	4.49317e-05	[BMPR1B, CACNB4, CCRL2, COL5A1, COL6A1, COL6A2, COL6A3, CXCL10, CXCL11, CXCL9, DEFB1, EPHB1, EPHB2, F3, FOXD1, FOXP1, GAS1, GATA3, HOXA1, HOXB9, IL6, ITGB3, KIT, LPAR1, NTN1, PAX6, PDGFRA, PLXNA4, RELN, SAA1, SLIT2, SPON2, SPTBN2, TENM2, TGFB2, THBS4, TUBB3, UNC5D]	[ABL1, ABL2, ABLIM1, ABLIM2, ABLIM3, ACKR2, ACKR3, ACKR4, ACTB, ACTG1, ADAM10, ADAM17, ADAM8, AGAP2, AGER, AGRN, AGTR1, AIF1, AIMP1, ALCAM, AMH, AMICA1, AMOT, ANGPT1, ANGPT2, ANK1, ANK2, ANK3, AP2A1, AP2A2, AP2B1, AP2M1, AP2S1, APBB1, APBB2, APP, ARHGAP35, ARHGAP39, ARHGEF11, ARHGEF12, ARHGEF16, ARHGEF5, ARRB2, ARTN, ARX, ATOH1, AZU1, B3GNT1, B3GNT2, BCAR1, BCL11B, BDNF, BDNF-AS, BIN2, BMP4, BMP7…
GO:0042471	GO_BiologicalProcess_20.03.2014_19h52	ear morphogenesis	[5, 6, 7, 8]	[Group5]	12	9.67742	4.72411e-05	0.000539639	[ALDH1A3, CLIC5, EPHB2, GAS1, GATA3, HOXA1, NTN1, PRRX1, ROR2, SIX1, SOBP, VANGL2]	[ABR, ALDH1A3, ATOH1, ATP2B2, ATP2B4, ATP6V1B1, BCR, CELSR1, CEP290, CHD7, CHRNA10, CHRNA9, CLIC5, COL11A1, COL2A1, CTHRC1, DLX5, DLX6, DVL1, DVL1P1, DVL2, DVL3, EDN1, EPHB2, EYA1, EYA4, FGF10, FGF3, FGF8, FGF9, FGFR1, FGFR2, FOXG1, FOXI1, FRZB, FZD2, FZD3, FZD6, FZD9, GAS1, GATA2, GATA3, GBX2, GFI1, GJB6, GLI2, GRHL3, GSC, HESX1, HMX2, HMX3, HOXA1, HOXA2, HPN, INSIG1, INSIG2, ITGA8, KCNQ4, LHFPL…
GO:0042472	GO_BiologicalProcess_20.03.2014_19h52	inner ear morphogenesis	[4, 5, 6, 7, 8, 9]	[Group5]	11	10.6796	3.92315e-05	0.00048549	[ALDH1A3, CLIC5, EPHB2, GATA3, HOXA1, NTN1, PRRX1, ROR2, SIX1, SOBP, VANGL2]	[ABR, ALDH1A3, ATOH1, ATP2B2, ATP2B4, ATP6V1B1, BCR, CELSR1, CEP290, CHD7, CHRNA10, CHRNA9, CLIC5, COL11A1, COL2A1, CTHRC1, DLX5, DLX6, DVL1, DVL1P1, DVL2, DVL3, EPHB2, EYA1, FGF10, FGF3, FGF8, FGF9, FGFR1, FGFR2, FOXG1, FOXI1, FRZB, FZD2, FZD3, FZD6, FZD9, GATA2, GATA3, GBX2, GFI1, GLI2, GRHL3, HESX1, HMX2, HMX3, HOXA1, HPN, INSIG1, INSIG2, ITGA8, KCNQ4, LHFPL5, MAFB, MYO15A, MYO6, MYO7A, NEUROG…
GO:0042592	GO_BiologicalProcess_20.03.2014_19h52	homeostatic process	[3]	[Group1]	56	4.16667	4.22164e-05	0.000501531	[ATP6V0D2, ATP6V1C2, BDKRB2, C1QTNF3, CACNB4, CAPN3, CCDC109B, CDHR1, CNR1, COL14A1, CPS1, CTSK, CXCL10, CXCL11, CXCL9, DGAT2, ENPP1, F3, FLG, FXYD1, GATA3, GRIK5, HOMER2, IGFBP5, IL6, ISG15, ITGB3, KCNH2, KIT, KLHL3, LDLR, LPAR1, LTF, MFI2, MLLT11, MUC13, OXCT1, PAX6, PDGFRA, PMAIP1, PROM1, PTGS2, RIC3, SAA1, SCNN1A, SCNN1B, SERPINA3, SFRP4, SLC22A17, SLC34A2, SLC4A1, SLC4A11, STEAP3, TGFB2, TIM…	[AACS, ABCA1, ABCA12, ABCA2, ABCA4, ABCB6, ABCB7, ABCC2, ABCG1, ABCG2, ABCG5, ABCG8, ACACA, ACADL, ACADVL, ACD, ACIN1, ACKR2, ACKR4, ACO1, ACOX1, ACP5, ACSM1, ACSM2A, ACSM3, ACTB, ACTG1, ACVR1B, ACVR2A, ADA, ADAM17, ADAM8, ADCYAP1, ADCYAP1R1, ADD1, ADIPOQ, ADM, ADORA1, ADORA2A, ADRA1A, ADRA1B, ADRA1D, ADRA2A, ADRB1, ADRB2, ADRB3, AGT, AGTR1, AGTR2, AGXT, AIFM1, AIFM3, AIPL1, AKAP6, AKR1C1, AKT1, …
GO:0043062	GO_BiologicalProcess_20.03.2014_19h52	extracellular structure organization	[3]	[Group7]	32	8.35509	1.11845e-09	2.21453e-07	[COL14A1, COL1A1, COL1A2, COL24A1, COL5A1, COL6A1, COL6A2, COL6A3, COL8A2, COLGALT2, CTSK, DCN, DPT, FBLN1, FBN2, FMOD, FOXC1, GPM6B, ITGB3, LAMA3, LAMC2, LEPREL2, LUM, MFAP2, MFI2, MMP2, MMP9, PDGFRA, POSTN, SMOC2, TGFB2, TIMP1]	[A2M, ABI3BP, ACAN, ACTN1, ADAM10, ADAM15, ADAM17, ADAM8, ADAM9, ADAMTS14, ADAMTS2, ADAMTS20, ADAMTS3, ADAMTS4, ADAMTS5, ADAMTSL4, AGRN, AGT, AGXT, ANXA2, APBB1, APBB2, APLP1, APLP2, APP, ATP7A, B4GALT1, B4GALT7, BCAN, BCL3, BGN, BMP1, BMP10, BMP2, BMP4, BMP7, BSG, BTF3P11, C6orf15, CAPN1, CAPNS1, CASK, CASP3, CCDC80, CD151, CD44, CD47, CDH1, CEL, CIB1, CMA1, COL10A1, COL11A1, COL11A2, COL12A1, C…
GO:0044236	GO_BiologicalProcess_20.03.2014_19h52	multicellular organismal metabolic process	[3]	[Group7]	15	11.1111	9.57628e-07	2.99385e-05	[CLIC5, COL14A1, COL1A1, COL1A2, COL5A1, COL6A1, COL6A2, COL6A3, COL8A2, CTSK, IL6, MMP2, MMP9, MRC2, TIPARP]	[ACACA, ACE, ACE2, ADAM10, ADAM15, ADAM17, ADAM9, ADAMTS14, ADAMTS2, ADAMTS3, ADRB1, ADRB2, ADRB3, AKR1C3, AMELX, APOA4, ARG1, ARRDC3, BMP4, BMP8A, CEL, CIITA, CLIC5, COL10A1, COL11A1, COL11A2, COL12A1, COL13A1, COL14A1, COL15A1, COL16A1, COL17A1, COL18A1, COL19A1, COL1A1, COL1A2, COL23A1, COL25A1, COL26A1, COL2A1, COL3A1, COL4A1, COL4A2, COL4A3, COL4A4, COL4A5, COL4A6, COL5A1, COL5A2, COL5A3, CO…
GO:0044243	GO_BiologicalProcess_20.03.2014_19h52	multicellular organismal catabolic process	[4]	[Group7]	12	14.6341	6.12037e-07	2.13853e-05	[COL14A1, COL1A1, COL1A2, COL5A1, COL6A1, COL6A2, COL6A3, COL8A2, CTSK, MMP2, MMP9, MRC2]	[ACE, ACE2, ADAM10, ADAM15, ADAM17, ADAM9, ADAMTS14, ADAMTS2, ADAMTS3, APOA4, CEL, COL10A1, COL11A1, COL11A2, COL12A1, COL13A1, COL14A1, COL15A1, COL16A1, COL17A1, COL18A1, COL19A1, COL1A1, COL1A2, COL23A1, COL25A1, COL26A1, COL2A1, COL3A1, COL4A1, COL4A2, COL4A3, COL4A4, COL4A5, COL4A6, COL5A1, COL5A2, COL5A3, COL6A1, COL6A2, COL6A3, COL6A5, COL6A6, COL7A1, COL8A1, COL8A2, COL9A1, COL9A2, COL9A3…
GO:0044259	GO_BiologicalProcess_20.03.2014_19h52	multicellular organismal macromolecule metabolic process	[4]	[Group7]	13	10.6557	8.07638e-06	0.000137068	[COL14A1, COL1A1, COL1A2, COL5A1, COL6A1, COL6A2, COL6A3, COL8A2, CTSK, IL6, MMP2, MMP9, MRC2]	[ACACA, ACE, ACE2, ADAM10, ADAM15, ADAM17, ADAM9, ADAMTS14, ADAMTS2, ADAMTS3, AKR1C3, AMELX, ARG1, BMP4, CIITA, COL10A1, COL11A1, COL11A2, COL12A1, COL13A1, COL14A1, COL15A1, COL16A1, COL17A1, COL18A1, COL19A1, COL1A1, COL1A2, COL23A1, COL25A1, COL26A1, COL2A1, COL3A1, COL4A1, COL4A2, COL4A3, COL4A4, COL4A5, COL4A6, COL5A1, COL5A2, COL5A3, COL6A1, COL6A2, COL6A3, COL6A5, COL6A6, COL7A1, COL8A1, C…
GO:0048562	GO_BiologicalProcess_20.03.2014_19h52	embryonic organ morphogenesis	[4, 5, 6, 7]	[Group5]	19	6.62021	7.58694e-05	0.00071534	[ALDH1A3, CLIC5, CRYAA, EPHB2, GAS1, GATA3, HOXA1, HOXB5, HOXB8, MDFI, NTN1, PAX6, PDGFRA, PRRX1, ROR2, SIX1, SOBP, SOX11, VANGL2]	[ABR, ACVR1, AHI1, ALDH1A3, ALX1, ALX3, ALX4, ARID1A, ATOH1, ATP2B2, ATP2B4, ATP6V1B1, AXIN1, BBS4, BBS5, BBS7, BCR, BMP4, BMP7, C21orf33, C2CD3, CCDC103, CCDC39, CCDC40, CELSR1, CEP290, CHD7, CHRNA10, CHRNA9, CHST11, CITED2, CLIC5, COL11A1, COL2A1, CRB2, CRYAA, CTHRC1, CTNNB1, DAND5, DLG1, DLL1, DLX2, DLX5, DLX6, DNAAF1, DSCAML1, DVL1, DVL1P1, DVL2, DVL3, EDN1, EFNA1, ENG, EPHA2, EPHB2, EYA1, EY…
GO:0048568	GO_BiologicalProcess_20.03.2014_19h52	embryonic organ development	[3, 4, 5, 6]	[Group5]	26	6.08899	1.6404e-05	0.000243599	[ALDH1A2, ALDH1A3, CLIC5, CRYAA, E2F8, EPHB2, FOXC1, GAS1, GATA3, HOXA1, HOXB5, HOXB8, KIT, KRT19, MDFI, NTN1, PAX6, PDGFRA, PRRX1, ROR2, RSPO3, SIX1, SOBP, SOX11, TGFB2, VANGL2]	[ABR, ACVR1, ADA, ADM, AHI1, AKT1, ALDH1A2, ALDH1A3, ALX1, ALX3, ALX4, ARID1A, ARNT, ASCL2, ATOH1, ATP2B2, ATP2B4, ATP6V1B1, AXIN1, BBS4, BBS5, BBS7, BCR, BIRC6, BMP2, BMP4, BMP7, BMPR1A, BPTF, C21orf33, C2CD3, CASP8, CCDC103, CCDC39, CCDC40, CDX2, CDX4, CEBPA, CEBPB, CELSR1, CEP290, CHD7, CHRNA10, CHRNA9, CHST11, CITED1, CITED2, CLIC5, COBL, COL11A1, COL2A1, CRB2, CRYAA, CSF2, CTHRC1, CTNNB1, CY…
GO:0048666	GO_BiologicalProcess_20.03.2014_19h52	neuron development	[4, 5, 6, 8, 9]	[Group0]	43	4.48384	7.05626e-05	0.00071041	[ADCY1, BAI1, BMPR1B, CACNB4, CLIC5, CNR1, COL5A1, COL6A1, COL6A2, COL6A3, DACT1, EPHB1, EPHB2, FOXD1, FOXP1, GAS1, GATA3, GNAO1, HOXA1, IL6, INPP5J, ITGB3, ITPKA, LGI4, LPAR1, NTN1, PAX6, PLXNA4, PTPRD, RELN, RTN4RL2, SFRP4, SLIT2, SLITRK2, SPON2, SPTBN2, TENM2, TENM4, TGFB2, TUBB3, UCHL1, UNC5D, VANGL2]	[AATK, ABI2, ABL1, ABL2, ABLIM1, ABLIM2, ABLIM3, ACHE, ACSL4, ACSL6, ACTB, ACTG1, ACTR3, ADCY1, ADCYAP1, ADM, ADORA2A, AFG3L2, AGAP2, AGER, AGRN, AHI1, AKT1, ALCAM, ALK, ALKBH1, ALS2, AMIGO1, ANAPC2, ANK1, ANK2, ANK3, ANKRD1, ANKS1A, AP2A1, AP2A2, AP2B1, AP2M1, AP2S1, APBB1, APBB2, APC, APOA1, APOD, APOE, APP, ARF6, ARHGAP35, ARHGAP39, ARHGAP4, ARHGDIA, ARHGEF1, ARHGEF11, ARHGEF12, ARHGEF28, ARHG…
GO:0048667	GO_BiologicalProcess_20.03.2014_19h52	cell morphogenesis involved in neuron differentiation	[5, 6, 7, 9, 10]	[Group0]	34	5.28771	1.71081e-05	0.000247858	[ADCY1, BAI1, BMPR1B, CACNB4, CLIC5, COL5A1, COL6A1, COL6A2, COL6A3, DACT1, EPHB1, EPHB2, FOXD1, FOXP1, GAS1, GATA3, HOXA1, ITGB3, ITPKA, NTN1, PAX6, PLXNA4, PTPRD, RELN, SFRP4, SLIT2, SLITRK2, SPON2, SPTBN2, TENM2, TGFB2, TUBB3, UCHL1, UNC5D]	[AATK, ABL1, ABL2, ABLIM1, ABLIM2, ABLIM3, ACHE, ACTB, ACTG1, ACTR3, ADCY1, AFG3L2, AGAP2, AGRN, ALCAM, AMIGO1, ANAPC2, ANK1, ANK2, ANK3, AP2A1, AP2A2, AP2B1, AP2M1, AP2S1, APBB1, APBB2, APC, APOE, APP, ARHGAP35, ARHGAP39, ARHGAP4, ARHGDIA, ARHGEF1, ARHGEF11, ARHGEF12, ARHGEF28, ARHGEF7, ARTN, ARX, ATG7, ATL1, ATOH1, ATP2B2, ATP2B4, ATP7A, ATP8A2, B3GNT1, B3GNT2, BAI1, BAIAP2, BARHL2, BCL11A, BCL…
GO:0048699	GO_BiologicalProcess_20.03.2014_19h52	generation of neurons	[6, 7]	[Group0]	56	4.36477	1.13597e-05	0.000182369	[ADCY1, ALDH1A2, BAI1, BMPR1B, CACNB4, CLIC5, CNR1, COL5A1, COL6A1, COL6A2, COL6A3, DACT1, EPHB1, EPHB2, FOXD1, FOXP1, GAS1, GATA3, GNAO1, HOXA1, IL6, INPP5J, ITGB3, ITPKA, KIT, LGI4, LPAR1, MCOLN3, NTN1, PAX6, PLAG1, PLXNA4, PROM1, PSD3, PTPRD, RELN, RTN4RL2, SFRP4, SIX1, SLIT2, SLITRK2, SNPH, SOX11, SOX5, SPON2, SPTBN2, TENM2, TENM4, TGFB2, TIMP1, TUBB2B, TUBB3, UCHL1, UNC5D, VANGL2, WNT5B]	[AATK, ABI2, ABL1, ABL2, ABLIM1, ABLIM2, ABLIM3, ABT1, ACHE, ACSL4, ACSL6, ACTB, ACTG1, ACTR3, ADCY1, ADCYAP1, ADM, ADNP2, ADORA2A, ADRA2B, ADRA2C, AFG3L2, AGAP2, AGER, AGRN, AGTPBP1, AHI1, AIFM1, AKT1, ALCAM, ALDH1A2, ALK, ALKBH1, ALS2, AMIGO1, ANAPC2, ANK1, ANK2, ANK3, ANKRD1, ANKS1A, AP2A1, AP2A2, AP2B1, AP2M1, AP2S1, APBB1, APBB2, APC, APOA1, APOD, APOE, APP, ARF6, ARHGAP35, ARHGAP39, ARHGAP4…
GO:0048705	GO_BiologicalProcess_20.03.2014_19h52	skeletal system morphogenesis	[4, 5, 6, 7]	[Group5]	18	8.53081	3.92075e-06	0.000101258	[AXIN2, BMPR1B, COL1A1, FBN2, GAS1, HOXA1, HOXB5, HOXB8, LTF, MDFI, MMP2, PDGFRA, PRRX1, ROR2, SIX1, SOX11, TGFB2, TIPARP]	[ACAN, ACP5, ACVR2B, ALPL, ALX1, ALX3, ALX4, ANKRD11, ARID5B, AXIN1, AXIN2, BARX2, BMP1, BMP4, BMP6, BMP7, BMPR1B, BNC2, CARM1, CBS, CDX1, CER1, CHAD, CHST11, CITED2, COL10A1, COL11A1, COL11A2, COL13A1, COL1A1, COL2A1, COL9A1, COMP, CSGALNACT1, CSRNP1, CTGF, CTNNB1, CYP26B1, DDR2, DLG1, DLX2, DLX5, DSCAML1, EVC, EYA1, FBN2, FGF18, FGF4, FGF6, FGFR1, FGFR2, FGFR3, FLVCR1, FMN1, FOXC2, FOXS1, FREM1…
GO:0048812	GO_BiologicalProcess_20.03.2014_19h52	neuron projection morphogenesis	[5, 6, 7, 8, 10, 11]	[Group0]	33	5.06135	5.40321e-05	0.000594353	[ADCY1, BAI1, BMPR1B, CACNB4, COL5A1, COL6A1, COL6A2, COL6A3, DACT1, EPHB1, EPHB2, FOXD1, FOXP1, GAS1, GATA3, HOXA1, ITGB3, ITPKA, NTN1, PAX6, PLXNA4, PTPRD, RELN, SFRP4, SLIT2, SLITRK2, SPON2, SPTBN2, TENM2, TGFB2, TUBB3, UCHL1, UNC5D]	[AATK, ABL1, ABL2, ABLIM1, ABLIM2, ABLIM3, ACHE, ACTB, ACTG1, ACTR3, ADCY1, ADORA2A, AFG3L2, AGAP2, AGRN, ALCAM, ALS2, AMIGO1, ANAPC2, ANK1, ANK2, ANK3, AP2A1, AP2A2, AP2B1, AP2M1, AP2S1, APBB1, APBB2, APC, APOE, APP, ARHGAP35, ARHGAP39, ARHGAP4, ARHGDIA, ARHGEF1, ARHGEF11, ARHGEF12, ARHGEF28, ARHGEF7, ARTN, ARX, ATG7, ATL1, ATOH1, ATP7A, ATP8A2, ATXN2, B3GNT1, B3GNT2, BAI1, BAIAP2, BARHL2, BCL11…
GO:0048878	GO_BiologicalProcess_20.03.2014_19h52	chemical homeostasis	[4]	[Group1]	41	4.84061	1.8804e-05	0.000259758	[ATP6V0D2, ATP6V1C2, BDKRB2, C1QTNF3, CACNB4, CAPN3, CCDC109B, CPS1, CXCL10, CXCL11, CXCL9, DGAT2, ENPP1, F3, FLG, FXYD1, GRIK5, HOMER2, IGFBP5, KCNH2, KLHL3, LDLR, LPAR1, LTF, MFI2, MLLT11, OXCT1, PAX6, PDGFRA, RIC3, SAA1, SCNN1A, SCNN1B, SFRP4, SLC22A17, SLC34A2, SLC4A1, SLC4A11, STEAP3, TIMP1, TMPRSS3]	[AACS, ABCA1, ABCA12, ABCA2, ABCB6, ABCB7, ABCC2, ABCG1, ABCG2, ABCG5, ABCG8, ACACA, ACKR2, ACKR4, ACO1, ACOX1, ACSM1, ACSM2A, ACSM3, ADCYAP1, ADCYAP1R1, ADIPOQ, ADM, ADORA1, ADORA2A, ADRA1A, ADRA1B, ADRA1D, ADRA2A, ADRB1, AGT, AGTR1, AGTR2, AGXT, AKAP6, AKR1C1, AKT1, ALAS2, ALOX12, ALOX12B, ALOXE3, AMELX, ANGPTL3, ANGPTL4, ANK2, ANK3, ANKRD26, ANXA7, AP3D1, APLP2, APOA1, APOA2, APOA4, APOA5, APO…
GO:0050801	GO_BiologicalProcess_20.03.2014_19h52	ion homeostasis	[5]	[Group1]	34	5.68562	3.68076e-06	9.93806e-05	[ATP6V0D2, ATP6V1C2, BDKRB2, CACNB4, CAPN3, CCDC109B, CPS1, CXCL10, CXCL11, CXCL9, DGAT2, ENPP1, F3, FXYD1, GRIK5, KCNH2, KLHL3, LPAR1, LTF, MFI2, MLLT11, PDGFRA, RIC3, SAA1, SCNN1A, SCNN1B, SFRP4, SLC22A17, SLC34A2, SLC4A1, SLC4A11, STEAP3, TIMP1, TMPRSS3]	[ABCA1, ABCB6, ABCB7, ABCC2, ABCG1, ABCG2, ACKR2, ACKR4, ACO1, ADCYAP1, ADCYAP1R1, ADM, ADORA1, ADORA2A, ADRA1A, ADRA1D, AGT, AGTR1, AGTR2, AGXT, AKAP6, ALAS2, ALOX12, AMELX, ANGPTL3, ANK2, ANK3, ANXA7, AP3D1, APLP2, APOA1, APOE, APP, AQP11, ARF1, ARF1P1, ASPH, ATOX1, ATP12A, ATP1A2, ATP1A4, ATP2A1, ATP2A2, ATP2B2, ATP2B4, ATP2C1, ATP4A, ATP5B, ATP6V0A1, ATP6V0A2, ATP6V0A4, ATP6V0B, ATP6V0C, ATP6…
GO:0051094	GO_BiologicalProcess_20.03.2014_19h52	positive regulation of developmental process	[2, 3, 4]	[Group0, Group6]	44	5.28211	9.53971e-07	3.14811e-05	[ANXA3, AXIN2, BMPR1B, CAPN3, COL1A1, CYSLTR2, DACT1, EPHB1, EPHB2, F3, FBN2, FOXD1, FOXP1, GATA3, GPM6B, HLA-G, HMGA1, IL6, ISG15, ITPKA, KIT, KRT17, LPAR1, LTF, NTN1, PAX6, PIK3R6, PLAG1, PROM1, PTGS2, PTPRD, RELN, SCIN, SFRP4, SIX1, SLIT2, SOX11, SOX5, TACSTD2, TENM4, TGFB2, THBS2, TIMP1, WNT5B]	[AAMDC, ABL1, ACIN1, ACTR3, ACVR1, ACVR1B, ACVR2A, ACVR2B, ACVRL1, ADA, ADAM8, ADAM9, ADAMTS20, ADAMTS9, ADD1, ADIG, ADIPOQ, ADIRF, ADM, ADM2, ADRA2B, ADRA2C, ADRB1, ADRB2, AGGF1, AGRN, AGT, AGTR1, AGTR2, AGXT, AHI1, AKAP6, AKT1, ALOX12, ALOX15B, AMELX, AMIGO1, AMOT, ANAPC2, ANGPT2, ANGPT4, ANGPTL3, ANGPTL4, ANKRD54, ANXA3, AP3B1, AP3D1, APC, APOB, APOE, AQP1, ARHGDIA, ARNT, ARNTL, ARPC2, ASB4, A…
GO:0055082	GO_BiologicalProcess_20.03.2014_19h52	cellular chemical homeostasis	[4, 5]	[Group1]	29	5.19713	9.7434e-05	0.000890397	[ATP6V0D2, ATP6V1C2, BDKRB2, C1QTNF3, CACNB4, CAPN3, CCDC109B, CXCL10, CXCL11, CXCL9, DGAT2, ENPP1, F3, FXYD1, GRIK5, LPAR1, LTF, MFI2, OXCT1, PDGFRA, RIC3, SAA1, SLC22A17, SLC34A2, SLC4A1, SLC4A11, STEAP3, TIMP1, TMPRSS3]	[AACS, ABCB6, ABCB7, ABCC2, ABCG2, ACKR2, ACKR4, ACO1, ADCYAP1, ADCYAP1R1, ADM, ADRA1A, ADRA1D, ADRA2A, AGT, AGTR1, AGTR2, AGXT, AKAP6, ALAS2, ANK2, ANXA7, AP3D1, APLP2, APOC3, APOE, APP, AQP11, ARF1, ARF1P1, ARRB1, ASPH, ATOX1, ATP1A2, ATP1A4, ATP2A1, ATP2A2, ATP2B2, ATP2B4, ATP2C1, ATP5B, ATP6V0A1, ATP6V0A2, ATP6V0A4, ATP6V0B, ATP6V0C, ATP6V0D1, ATP6V0D2, ATP6V0E1, ATP6V0E2, ATP6V1A, ATP6V1B1, …
GO:0060324	GO_BiologicalProcess_20.03.2014_19h52	face development	[3, 4]	[None]	7	17.9487	3.62139e-05	0.000457683	[ALDH1A2, ALDH1A3, COL1A1, MMP2, PDGFRA, TGFB2, TIPARP]	[ALDH1A2, ALDH1A3, ANKRD11, ARID5B, ASPH, CHD7, COL1A1, CSRNP1, DKK1, DLX5, HOXB3, ITGA4, KAT6A, LEF1, LRP6, MMP2, MSX1, MYH3, NIPBL, NOG, PAX9, PDGFRA, PLEKHA1, PTPN11, RAB3GAP1, SGPL1, SKI, SOX3, STRA6, TBX1, TCF7L2, TFAP2A, TGFB1, TGFB2, TGFB3, TIPARP, TWIST2, WNT5A, ZFAND5]
GO:0061564	GO_BiologicalProcess_20.03.2014_19h52	axon development	[5, 6, 7, 8, 10, 11]	[Group0]	31	5.19263	5.6957e-05	0.000615136	[ADCY1, BAI1, BMPR1B, CACNB4, COL5A1, COL6A1, COL6A2, COL6A3, EPHB1, EPHB2, FOXD1, FOXP1, GAS1, GATA3, HOXA1, ITGB3, NTN1, PAX6, PLXNA4, RELN, RTN4RL2, SFRP4, SLIT2, SLITRK2, SPON2, SPTBN2, TENM2, TGFB2, TUBB3, UCHL1, UNC5D]	[AATK, ABL1, ABL2, ABLIM1, ABLIM2, ABLIM3, ACHE, ACTB, ACTG1, ADCY1, AFG3L2, AGAP2, AGRN, ALCAM, AMIGO1, ANAPC2, ANK1, ANK2, ANK3, AP2A1, AP2A2, AP2B1, AP2M1, AP2S1, APBB1, APBB2, APC, APOA1, APOD, APOE, APP, ARHGAP35, ARHGAP39, ARHGAP4, ARHGDIA, ARHGEF1, ARHGEF11, ARHGEF12, ARHGEF28, ARHGEF7, ARTN, ARX, ATG7, ATL1, ATOH1, ATP8A2, B3GNT1, B3GNT2, BAI1, BAIAP2, BARHL2, BCL11A, BCL11B, BCL2, BDNF, …
GO:0070208	GO_BiologicalProcess_20.03.2014_19h52	protein heterotrimerization	[7, 8]	[Group7]	4	36.3636	9.72104e-05	0.000902234	[COL1A1, COL1A2, COL6A1, COL6A2]	[ADIPOQ, C1QTNF1, C1QTNF2, C1QTNF6, COL1A1, COL1A2, COL6A1, COL6A2, PPP2CA, SKIL, WIZ]
GO:0072358	GO_BiologicalProcess_20.03.2014_19h52	cardiovascular system development	[4, 5, 6]	[Group6]	44	4.98301	4.39062e-06	0.000108668	[ALDH1A2, ANXA3, BAI1, COL14A1, COL1A1, COL1A2, COL5A1, COL8A2, CXCL10, CYSLTR2, DSP, E2F8, EPHB1, EPHB2, F3, FOXC1, FOXP1, GATA3, GPC3, HOXA1, IL6, ITGB3, MMP2, NDUFS6, NXN, OXCT1, PAX6, PDGFRA, PDPN, PIK3R6, PRICKLE1, PRRX1, PTGS2, RAMP1, SFRP4, SIX1, SLIT2, SOX11, TENM4, TGFB2, THBS2, THBS4, TIPARP, VANGL2]	[AAMP, ACADM, ACKR3, ACTA2, ACTC1, ACVR1, ACVR2B, ACVRL1, ADAM15, ADAM19, ADAM8, ADAMTS1, ADAP2, ADD1, ADIPOR2, ADM, ADM2, ADRA1A, ADRA1B, ADRA1D, ADRA2B, ADRB1, ADRBK1, AGGF1, AGT, AGTR2, AGXT, AHI1, AHR, AIMP1, AKAP6, AKT1, ALDH1A2, ALOX12, ALPK3, AMOT, ANG, ANGPT1, ANGPT2, ANGPT4, ANGPTL3, ANGPTL4, ANGPTL6, ANK2, ANKRD1, ANKRD17, ANPEP, ANXA2, ANXA3, APELA, APLNR, APOB, APOD, APOE, APOH, APOLD…
GO:0072359	GO_BiologicalProcess_20.03.2014_19h52	circulatory system development	[4, 5]	[Group6]	44	4.98301	4.39062e-06	0.000108668	[ALDH1A2, ANXA3, BAI1, COL14A1, COL1A1, COL1A2, COL5A1, COL8A2, CXCL10, CYSLTR2, DSP, E2F8, EPHB1, EPHB2, F3, FOXC1, FOXP1, GATA3, GPC3, HOXA1, IL6, ITGB3, MMP2, NDUFS6, NXN, OXCT1, PAX6, PDGFRA, PDPN, PIK3R6, PRICKLE1, PRRX1, PTGS2, RAMP1, SFRP4, SIX1, SLIT2, SOX11, TENM4, TGFB2, THBS2, THBS4, TIPARP, VANGL2]	[AAMP, ACADM, ACKR3, ACTA2, ACTC1, ACVR1, ACVR2B, ACVRL1, ADAM15, ADAM19, ADAM8, ADAMTS1, ADAP2, ADD1, ADIPOR2, ADM, ADM2, ADRA1A, ADRA1B, ADRA1D, ADRA2B, ADRB1, ADRBK1, AGGF1, AGT, AGTR2, AGXT, AHI1, AHR, AIMP1, AKAP6, AKT1, ALDH1A2, ALOX12, ALPK3, AMOT, ANG, ANGPT1, ANGPT2, ANGPT4, ANGPTL3, ANGPTL4, ANGPTL6, ANK2, ANKRD1, ANKRD17, ANPEP, ANXA2, ANXA3, APELA, APLNR, APOB, APOD, APOE, APOH, APOLD…
GO:0097485	GO_BiologicalProcess_20.03.2014_19h52	neuron projection guidance	[4, 5, 6, 7, 8, 9, 11, 12]	[Group0]	25	6.17284	1.89835e-05	0.000256278	[BMPR1B, CACNB4, COL5A1, COL6A1, COL6A2, COL6A3, EPHB1, EPHB2, FOXD1, FOXP1, GAS1, GATA3, HOXA1, ITGB3, NTN1, PAX6, PLXNA4, RELN, SLIT2, SPON2, SPTBN2, TENM2, TGFB2, TUBB3, UNC5D]	[ABL1, ABL2, ABLIM1, ABLIM2, ABLIM3, ACTB, ACTG1, AGAP2, AGRN, ALCAM, ANK1, ANK2, ANK3, AP2A1, AP2A2, AP2B1, AP2M1, AP2S1, APBB1, APBB2, APP, ARHGAP35, ARHGAP39, ARHGEF11, ARHGEF12, ARTN, ARX, ATOH1, B3GNT1, B3GNT2, BCL11B, BDNF, BDNF-AS, BMP7, BMPR1B, BOC, CACNA1C, CACNA1D, CACNA1G, CACNA1H, CACNA1I, CACNA1S, CACNB1, CACNB2, CACNB3, CACNB4, CAP1, CAP2, CD24, CD72, CDC42, CDH4, CDK1, CDK5, CDK5R1…
REACTOME:118779	REACTOME_21.03.2014	Extracellular matrix organization	[-1]	[Group7]	26	9.84849	1.38214e-09	2.05248e-07	[COL14A1, COL1A1, COL1A2, COL24A1, COL5A1, COL6A1, COL6A2, COL6A3, COL8A2, COLGALT2, CTSK, DCN, FBLN1, FBN2, FMOD, ITGB3, LAMA3, LAMC2, LEPREL2, LUM, MFAP2, MMP2, MMP9, PCOLCE, TGFB2, TIMP1]	[652460, 732415, A2M, ACAN, ACTN1, ADAM10, ADAM15, ADAM17, ADAM8, ADAM9, ADAMTS1, ADAMTS14, ADAMTS16, ADAMTS18, ADAMTS2, ADAMTS3, ADAMTS4, ADAMTS5, ADAMTS8, ADAMTS9, AGRN, ASPN, BCAN, BGN, BMP1, BMP10, BMP2, BMP4, BMP7, BSG, CAPN1, CAPNS1, CASK, CASP3, CD151, CD44, CD47, CDH1, CMA1, COL10A1, COL11A1, COL11A2, COL12A1, COL13A1, COL14A1, COL15A1, COL16A1, COL17A1, COL18A1, COL19A1, COL1A1, COL1A2, …
REACTOME:120729	REACTOME_21.03.2014	Collagen formation	[-1]	[Group7]	15	17.4419	1.99359e-09	2.36839e-07	[COL14A1, COL1A1, COL1A2, COL24A1, COL5A1, COL6A1, COL6A2, COL6A3, COL8A2, COLGALT2, LAMA3, LAMC2, LEPREL2, MMP9, PCOLCE]	[652460, ADAMTS14, ADAMTS2, ADAMTS3, BMP1, CD151, COL10A1, COL11A1, COL11A2, COL12A1, COL13A1, COL14A1, COL15A1, COL16A1, COL17A1, COL18A1, COL19A1, COL1A1, COL1A2, COL20A1, COL21A1, COL22A1, COL23A1, COL24A1, COL25A1, COL26A1, COL27A1, COL28A1, COL2A1, COL3A1, COL4A1, COL4A2, COL4A3, COL4A4, COL4A5, COL4A6, COL5A1, COL5A2, COL5A3, COL6A1, COL6A2, COL6A3, COL7A1, COL8A1, COL8A2, COL9A1, COL9A2, C…
REACTOME:121139	REACTOME_21.03.2014	Collagen biosynthesis and modifying enzymes	[-1]	[Group7]	12	19.0476	2.98278e-08	1.77177e-06	[COL14A1, COL1A1, COL1A2, COL24A1, COL5A1, COL6A1, COL6A2, COL6A3, COL8A2, COLGALT2, LEPREL2, PCOLCE]	[ADAMTS14, ADAMTS2, ADAMTS3, BMP1, COL10A1, COL11A1, COL11A2, COL12A1, COL13A1, COL14A1, COL15A1, COL16A1, COL17A1, COL18A1, COL19A1, COL1A1, COL1A2, COL20A1, COL21A1, COL22A1, COL23A1, COL24A1, COL25A1, COL26A1, COL27A1, COL28A1, COL2A1, COL3A1, COL4A1, COL4A2, COL4A3, COL4A4, COL4A5, COL4A6, COL5A1, COL5A2, COL5A3, COL6A1, COL6A2, COL6A3, COL7A1, COL8A1, COL8A2, COL9A1, COL9A2, COL9A3, COLGALT1…
REACTOME:150180	REACTOME_21.03.2014	Assembly of collagen fibrils and other multimeric structures	[-1]	[Group7]	12	22.6415	3.70966e-09	3.67256e-07	[COL1A1, COL1A2, COL24A1, COL5A1, COL6A1, COL6A2, COL6A3, COL8A2, LAMA3, LAMC2, MMP9, PCOLCE]	[652460, BMP1, CD151, COL10A1, COL11A1, COL11A2, COL15A1, COL18A1, COL1A1, COL1A2, COL24A1, COL27A1, COL2A1, COL3A1, COL4A1, COL4A2, COL4A3, COL4A4, COL4A5, COL4A6, COL5A1, COL5A2, COL5A3, COL6A1, COL6A2, COL6A3, COL7A1, COL8A1, COL8A2, CTSB, CTSL, CTSS, CTSV, DST, ITGA6, ITGB4, LAMA3, LAMB3, LAMC2, LOX, LOXL1, LOXL2, LOXL3, LOXL4, MMP13, MMP20, MMP3, MMP7, MMP9, PCOLCE, PLEC, TLL1, TLL2]
GO:2000026	GO_BiologicalProcess_20.03.2014_19h52	regulation of multicellular organismal development	[3, 4]	[Group0, Group6]	59	4.38988	5.37098e-06	0.000118162	[ANXA3, AXIN2, BAI1, BMPR1B, CAPN3, CNR1, COL14A1, COL1A1, CREB3L1, CXCL10, CYSLTR2, DACT1, ENPP1, EPHB1, EPHB2, F3, FBN2, FOXC1, FOXD1, FOXP1, GATA3, GPC3, GPM6B, HLA-G, HOXB8, IL6, INPP5J, ISG15, ITPKA, KIT, KRT17, LAMA3, LPAR1, LTF, NTN1, PAX6, PIK3R6, PLAG1, PLXNA4, PRDM16, PRICKLE1, PROM1, PTGS2, PTPRD, RELN, ROR2, SCIN, SFRP4, SIX1, SLIT2, SOX11, SOX5, TACSTD2, TENM4, TGFB2, THBS2, THBS4, T…	[AATK, ABL2, ACHE, ACIN1, ACSL6, ACTR3, ACVR1, ACVR1B, ACVR1C, ACVR2A, ACVR2B, ACVRL1, ADA, ADAM8, ADAMTS12, ADAMTS20, ADAMTS7, ADAMTS9, ADCYAP1, ADD1, ADIPOQ, ADM, ADM2, ADRA2B, ADRA2C, ADRB1, ADRB2, AGAP2, AGGF1, AGRN, AGT, AGTR2, AGXT, AHI1, AHSG, AKAP6, AKT1, ALOX12, ALOX15B, AMELX, AMIGO1, AMOT, ANAPC2, ANGPT2, ANGPT4, ANGPTL3, ANGPTL4, ANKH, ANKRD1, ANKRD2, ANKRD54, ANKRD6, ANXA3, AP3B1, AP…
